# Supplementary material for: Temperature-related body size change of marine benthic macroinvertebrates across the Early Toarcian Anoxic Event
Source: Sci Rep. 2020 Mar 13;10:4675. doi: 10.1038/s41598-020-61393-5 (PMC7069967; doi:10.1038/s41598-020-61393-5)
Supplement: Supplementary file 2 — Supplementary information 2. [file 41598_2020_61393_MOESM2_ESM.xlsx]

## Sheet: Measured specimens
Level_[m]	Group	Genus	Subgenus	Qualifier_species	Species	L _[mm]	H _[mm]	GeoMean_[mm]	LogGeoMean_[mm]
0.4	1	Gibbirhynchia			micra	5.2	4.3	4.72864	2.24142
0.4	1	Gibbirhynchia			micra	5.1	4.9	4.999	2.32164
0.4	1	Gibbirhynchia			micra	5.3	5.6	5.44794	2.44571
0.4	1	Gibbirhynchia			micra	5.3	5.8	5.54437	2.47102
0.4	1	Gibbirhynchia			micra	6.2	6	6.09918	2.60862
0.4	1	Gibbirhynchia			micra	5.5	7.1	6.249	2.64363
0.4	1	Gibbirhynchia			micra	6.1	7	6.53452	2.70808
0.4	1	Gibbirhynchia			micra	6.9	6.5	6.69701	2.74352
0.4	1	Gibbirhynchia			micra	8	7	7.48331	2.90368
0.4	1	Gibbirhynchia			micra	7.1	8	7.53658	2.91391
0.4	1	Gibbirhynchia			micra	7.6	7.7	7.64984	2.93543
0.4	1	Gibbirhynchia			cantabrica	7.7	7.8	7.74984	2.95417
0.4	1	Gibbirhynchia			micra	7.9	8	7.94984	2.99093
0.4	1	Gibbirhynchia			micra	9.6	7.8	8.65332	3.11325
0.4	1	Lobothyris			subpunctata	18.8	22	20.3372	4.34605
0.8	1	Lobothyris			subpunctata	4.9	6.1	5.46717	2.4508
0.8	1	Lobothyris			subpunctata	13.2	14	13.5941	3.76491
1.6	1	Lobothyris			subpunctata	3	3	3	1.58496
1.6	1	Lobothyris			subpunctata	6	6.5	6.245	2.6427
1.6	1	Lobothyris			subpunctata	10.1	11.6	10.824	3.43617
2.8	1	Gibbirhynchia			micra	4.8	5.2	4.996	2.32077
2.8	1	Gibbirhynchia			micra	6	5.8	5.89915	2.56051
2.8	1	Gibbirhynchia			micra	6.2	6	6.09918	2.60862
2.8	1	Quadratirhynchia			attenuata	9	7.8	8.37854	3.0667
2.8	1	Lobothyris			arcta	9	13.2	10.8995	3.4462
2.8	1	Gibbirhynchia			micra	11.6	13.5	12.514	3.64547
2.8	1	Quadratirhynchia			attenuata	15.4	13.8	14.5781	3.86573
2.8	1	Quadratirhynchia			attenuata	17.1	14.5	15.7464	3.97695
2.8	1	Quadratirhynchia			attenuata	17.1	15	16.0156	4.00141
2.8	1	Lobothyris			arcta	13.6	18.9	16.0325	4.00292
2.8	1	Quadratirhynchia			attenuata	15	18	16.4317	4.03841
2.8	1	Quadratirhynchia			attenuata	17	16.1	16.5439	4.04823
2.8	1	Quadratirhynchia			attenuata	17.2	16.1	16.6409	4.05666
2.8	1	Quadratirhynchia			attenuata	17.5	19.1	18.2825	4.19239
2.8	1	Quadratirhynchia			attenuata	18.9	18.9	18.9	4.24031
2.8	1	Quadratirhynchia			attenuata	21.8	18.3	19.9735	4.32001
2.8	1	Quadratirhynchia			attenuata	18.9	22.5	20.6216	4.36608
2.8	1	Lobothyris			subpunctata	18.6	26.8	22.3267	4.4807
2.8	1	Quadratirhynchia			attenuata	25.8	22	23.8244	4.57437
2.8	1	Quadratirhynchia			attenuata	20.6	28.9	24.3996	4.60879
2.8	1	Quadratirhynchia			attenuata	26.7	22.6	24.5646	4.61851
2.8	1	Quadratirhynchia			attenuata	27.2	23.1	25.0663	4.64768
3.4	1	Lobothyris			subpunctata	12	11.1	11.5412	3.52873
3.4	1	Lobothyris			subpunctata	12.9	14.8	13.8174	3.78841
3.4	1	Lobothyris			subpunctata	14.6	14.4	14.4997	3.85795
3.4	1	Lobothyris			subpunctata	14.7	18.2	16.3567	4.03181
3.4	1	Lobothyris			subpunctata	14.9	18.3	16.5127	4.04551
3.4	1	Lobothyris			subpunctata	15.5	22	18.4662	4.20681
3.4	1	Lobothyris			subpunctata	16.5	21.1	18.6588	4.22178
3.4	1	Lobothyris			subpunctata	16.1	22.6	19.0751	4.25362
3.4	1	Lobothyris			subpunctata	16.9	23.1	19.7583	4.30439
3.4	1	Lobothyris			subpunctata	16.8	23.5	19.8696	4.31249
3.4	1	Lobothyris			subpunctata	15.9	25.6	20.1752	4.33451
3.4	1	Lobothyris			subpunctata	17.8	24.6	20.9256	4.3872
3.4	1	Lobothyris			subpunctata	17	26.8	21.3448	4.41581
3.4	1	Lobothyris			subpunctata	26.2	18.2	21.8367	4.44868
3.4	1	Lobothyris			subpunctata	18.3	27.6	22.474	4.49018
3.4	1	Lobothyris			subpunctata	20.6	29.2	24.5259	4.61623
3.4	1	Lobothyris			subpunctata	21.5	28.2	24.6232	4.62194
3.4	1	Lobothyris			subpunctata	23.5	28	25.6515	4.68097
3.4	1	Lobothyris			subpunctata	29.9	27.3	28.5704	4.83645
4	1	Lobothyris			subpunctata	4.8	4.9	4.84974	2.27791
4	1	Gibbirhynchia			micra	5.2	5.1	5.14976	2.3645
4	1	Tetrarhynchia			subconcinna	5.8	6.9	6.32614	2.66132
4	1	Lobothyris			subpunctata	11.1	13.7	12.3317	3.6243
4	1	Tetrarhynchia			subconcinna	12.7	13.2	12.9476	3.69461
4	1	Gibbirhynchia			micra	13.8	12.7	13.2386	3.72668
4	1	Tetrarhynchia			subconcinna	13.2	14.2	13.6909	3.77514
4	1	Tetrarhynchia			subconcinna	14.1	13.8	13.9492	3.80211
4	1	Gibbirhynchia			micra	14.8	14.8	14.8	3.88753
4	1	Lobothyris			subpunctata	13.5	20.8	16.7571	4.0667
4	1	Quadratirhynchia			attenuata	22.7	20.4	21.5193	4.42756
4	1	Aulacothyris			resupinata	19.1	29.4	23.6968	4.56662
4.6	1	Lobothyris			subpunctata	11.2	12.9	12.02	3.58736
4.6	1	Lobothyris			subpunctata	10.6	14	12.182	3.60667
4.6	1	Lobothyris			subpunctata	15.9	17	16.4408	4.03921
4.6	1	Lobothyris			subpunctata	15.5	23	18.8812	4.23888
4.6	1	Lobothyris			subpunctata	19.8	20	19.8997	4.31468
5.2	1	Quadratirhynchia			attenuata	11.1	11.5	11.2982	3.49802
5.2	1	Quadratirhynchia			attenuata	16.2	14	15.0599	3.91264
5.2	1	Quadratirhynchia			attenuata	16.2	15.2	15.692	3.97196
5.2	1	Lobothyris			subpunctata	28.2	28.1	28.15	4.81506
5.6	1	Quadratirhynchia			attenuata	14	11.5	12.6886	3.66546
5.6	1	Quadratirhynchia			attenuata	13	15.5	14.1951	3.82732
5.9	1	Gibbirhynchia			micra	5.8	5.8	5.8	2.53605
5.9	1	Gibbirhynchia			micra	6.8	6.1	6.4405	2.68717
5.9	1	Quadratirhynchia			attenuata	16.8	11.1	13.6558	3.77144
5.9	1	Quadratirhynchia			attenuata	17	14	15.4272	3.94741
5.9	1	Quadratirhynchia			attenuata	15.9	15.9	15.9	3.99095
5.9	1	Quadratirhynchia			attenuata	20.7	17.6	19.0872	4.25453
5.9	1	Quadratirhynchia			attenuata	20.4	18.4	19.3742	4.27607
5.9	1	Quadratirhynchia			attenuata	21.4	18.4	19.8434	4.31059
6.2	1	Quadratirhynchia			attenuata	8.9	6.9	7.83645	2.9702
6.2	1	Tetrarhynchia			subconcinna	11.9	10.4	11.1247	3.4757
6.2	1	Tetrarhynchia			subconcinna	12.6	12	12.2963	3.62016
6.2	1	Quadratirhynchia			attenuata	11.7	14.5	13.025	3.70321
6.2	1	Tetrarhynchia			subconcinna	14	13.4	13.6967	3.77576
6.2	1	Quadratirhynchia			attenuata	15.2	13.2	14.1647	3.82423
6.2	1	Tetrarhynchia			subconcinna	15.6	13.4	14.4582	3.85382
6.2	1	Quadratirhynchia			attenuata	16.6	14.5	15.5145	3.95555
6.2	1	Quadratirhynchia			attenuata	17.8	13.8	15.6729	3.9702
6.2	1	Quadratirhynchia			attenuata	18.5	16.3	17.3652	4.11813
6.2	1	Quadratirhynchia			attenuata	21.6	18.3	19.8816	4.31337
6.7	1	Lobothyris			subpunctata	8.9	7.9	8.38511	3.06783
6.7	1	Lobothyris			arcta	8	9	8.48528	3.08496
6.7	1	Lobothyris			arcta	8.1	8.9	8.49058	3.08586
6.7	1	Lobothyris			arcta	9.2	10	9.59166	3.26178
6.7	1	Lobothyris			arcta	9.2	11	10.0598	3.33053
6.7	1	Lobothyris			arcta	10	12.5	11.1803	3.48289
6.7	1	Lobothyris			arcta	11.1	12	11.5412	3.52873
6.7	1	Lobothyris			arcta	10.2	13.5	11.7346	3.55269
6.7	1	Lobothyris			arcta	14.4	12.2	13.2544	3.7284
6.7	1	Lobothyris			arcta	12.9	13.9	13.3907	3.74316
6.7	1	Lobothyris			subpunctata	12.1	15	13.4722	3.75191
6.7	1	Lobothyris			arcta	11.9	16.1	13.8416	3.79094
6.7	1	Lobothyris			arcta	12	16	13.8564	3.79248
6.7	1	Lobothyris			arcta	15	13.2	14.0712	3.81468
6.7	1	Lobothyris			arcta	13.5	15	14.2302	3.83089
6.7	1	Lobothyris			subpunctata	12.1	16.9	14.3	3.83794
6.7	1	Lobothyris			arcta	14.1	15	14.543	3.86226
6.7	1	Lobothyris			subpunctata	13.3	16.1	14.6332	3.87117
6.7	1	Lobothyris			subpunctata	13	17.1	14.9097	3.89818
6.7	1	Lobothyris			subpunctata	15.1	15.3	15.1997	3.92597
6.7	1	Lobothyris			subpunctata	13.1	17.9	15.3131	3.93669
6.7	1	Lobothyris			subpunctata	13.2	19	15.8367	3.9852
6.7	1	Lobothyris			arcta	14	18.2	15.9625	3.99661
6.7	1	Lobothyris			arcta	13.4	20.3	16.493	4.04378
6.7	1	Lobothyris			subpunctata	12.9	21.9	16.808	4.07108
6.7	1	Lobothyris			arcta	16.8	17.5	17.1464	4.09984
6.7	1	Lobothyris			subpunctata	14	21.8	17.47	4.12681
6.7	1	Lobothyris			arcta	17.5	17.5	17.5	4.12928
6.7	1	Lobothyris			subpunctata	14.9	21.1	17.731	4.14821
6.7	1	Lobothyris			arcta	16.4	19.6	17.9287	4.1642
6.7	1	Lobothyris			arcta	16.6	21.6	18.9357	4.24304
6.7	1	Lobothyris			arcta	16.4	22.1	19.0379	4.2508
6.7	1	Lobothyris			arcta	17.2	21.1	19.0505	4.25175
6.7	1	Lobothyris			arcta	16.8	21.8	19.1374	4.25832
6.7	1	Lobothyris			arcta	18.1	21.2	19.5888	4.29196
6.7	1	Lobothyris			arcta	16.9	22.8	19.6296	4.29496
6.7	1	Lobothyris			subpunctata	16.1	24.8	19.982	4.32063
6.7	1	Lobothyris			subpunctata	16.1	24.9	20.0222	4.32353
6.7	1	Lobothyris			arcta	17.9	22.6	20.1132	4.33007
6.7	1	Lobothyris			arcta	19	21.3	20.1172	4.33035
6.7	1	Lobothyris			arcta	18.4	22.9	20.5271	4.35945
6.7	1	Lobothyris			arcta	19	23	20.9045	4.38574
6.7	1	Lobothyris			arcta	19.3	22.8	20.9771	4.39075
6.7	1	Lobothyris			arcta	19.9	22.6	21.2071	4.40647
6.7	1	Lobothyris			arcta	19.9	22.7	21.2539	4.40966
6.7	1	Lobothyris			subpunctata	18.1	25	21.272	4.41089
6.7	1	Lobothyris			subpunctata	22.9	20	21.4009	4.4196
6.7	1	Lobothyris			subpunctata	19.2	24.5	21.6887	4.43887
6.7	1	Lobothyris			arcta	21.6	25.5	23.4691	4.55269
6.7	1	Lobothyris			subpunctata	19.3	28.9	23.6172	4.56176
6.7	1	Lobothyris			arcta	19.8	28.7	23.8382	4.5752
6.7	1	Lobothyris			subpunctata	17.8	32	23.8663	4.5769
6.7	1	Lobothyris			arcta	19.2	31.9	24.7483	4.62926
6.7	1	Lobothyris			subpunctata	20.4	31.2	25.2286	4.65699
6.7	1	Lobothyris			subpunctata	19.8	32.9	25.5229	4.67372
7.2	1	Lobothyris			subpunctata	6	7.2	6.57267	2.71648
7.2	1	Lobothyris			subpunctata	6	8	6.9282	2.79248
7.2	1	Lobothyris			subpunctata	9.2	11.5	10.2859	3.3626
7.2	1	Lobothyris			subpunctata	10	11	10.4881	3.39068
7.2	1	Lobothyris			subpunctata	9.5	12	10.6771	3.41645
7.2	1	Lobothyris			subpunctata	9.8	14	11.7132	3.55007
7.2	1	Lobothyris			subpunctata	11	13.1	12.0042	3.58546
7.2	1	Lobothyris			subpunctata	10.5	14.5	12.339	3.62515
7.2	1	Lobothyris			subpunctata	11	14.5	12.6293	3.65871
7.2	1	Lobothyris			subpunctata	11.1	14.8	12.8172	3.68001
7.2	1	Lobothyris			arcta	11	15	12.8452	3.68316
7.2	1	Lobothyris			arcta	11.9	14.5	13.1358	3.71544
7.2	1	Lobothyris			subpunctata	11.6	15.2	13.2786	3.73103
7.2	1	Lobothyris			subpunctata	13	14	13.4907	3.7539
7.2	1	Lobothyris			subpunctata	11.9	15.7	13.6686	3.77279
7.2	1	Lobothyris			subpunctata	13.5	14.5	13.9911	3.80643
7.2	1	Lobothyris			subpunctata	12.5	16	14.1421	3.82193
7.2	1	Lobothyris			subpunctata	12.9	16.3	14.5007	3.85805
7.2	1	Lobothyris			subpunctata	12.2	17.4	14.5698	3.86491
7.2	1	Lobothyris			subpunctata	13.5	15.8	14.6048	3.86837
7.2	1	Lobothyris			arcta	13.1	17.1	14.967	3.90371
7.2	1	Lobothyris			arcta	12.5	18.1	15.0416	3.91089
7.2	1	Lobothyris			subpunctata	14.2	16.2	15.1671	3.92287
7.2	1	Lobothyris			subpunctata	12.5	18.6	15.248	3.93054
7.2	1	Lobothyris			arcta	13.9	17.5	15.5965	3.96315
7.2	1	Lobothyris			subpunctata	14.6	16.7	15.6147	3.96484
7.2	1	Lobothyris			subpunctata	13.5	18.9	15.9734	3.9976
7.2	1	Lobothyris			subpunctata	14.4	17.8	16.01	4.0009
7.2	1	Lobothyris			arcta	14.9	17.7	16.2398	4.02146
7.2	1	Lobothyris			subpunctata	15.2	17.5	16.3095	4.02764
7.2	1	Lobothyris			subpunctata	14	19.5	16.5227	4.04638
7.2	1	Lobothyris			arcta	14.7	19	16.7123	4.06284
7.2	1	Lobothyris			subpunctata	15.9	18.1	16.9644	4.08444
7.2	1	Lobothyris			arcta	15.4	19	17.1056	4.09639
7.2	1	Lobothyris			arcta	15.5	18.9	17.1158	4.09726
7.2	1	Lobothyris			subpunctata	15.2	19.5	17.2163	4.1057
7.2	1	Lobothyris			subpunctata	16.4	19	17.6522	4.14178
7.2	1	Lobothyris			arcta	15.7	20.2	17.8084	4.15449
7.2	1	Lobothyris			subpunctata	15.8	20.5	17.9972	4.1697
7.2	1	Lobothyris			arcta	16.7	19.6	18.092	4.17728
7.2	1	Lobothyris			arcta	15.5	21.3	18.17	4.18349
7.2	1	Lobothyris			arcta	15.5	21.5	18.2551	4.19023
7.2	1	Lobothyris			arcta	16.5	20.4	18.3467	4.19745
7.2	1	Lobothyris			subpunctata	17.7	19.5	18.5782	4.21554
7.2	1	Lobothyris			subpunctata	16.5	21.2	18.7029	4.22519
7.2	1	Lobothyris			subpunctata	16.6	21.9	19.0667	4.25299
7.2	1	Lobothyris			arcta	16.4	22.2	19.0809	4.25406
7.2	1	Lobothyris			arcta	18.1	20.5	19.2627	4.26773
7.2	1	Lobothyris			subpunctata	17.2	23.6	20.1475	4.33253
7.2	1	Lobothyris			arcta	18.6	22	20.2287	4.33833
7.2	1	Lobothyris			arcta	17.6	23.4	20.2938	4.34297
7.2	1	Lobothyris			subpunctata	17.8	23.5	20.4524	4.3542
7.2	1	Lobothyris			arcta	19.3	22.1	20.6526	4.36825
7.2	1	Lobothyris			subpunctata	17.8	24.8	21.0105	4.39304
7.2	1	Lobothyris			subpunctata	18	26	21.6333	4.43518
7.2	1	Lobothyris			subpunctata	18.3	26.2	21.8966	4.45263
7.2	1	Lobothyris			arcta	19	25.6	22.0545	4.463
7.2	1	Lobothyris			subpunctata	18.1	27.9	22.472	4.49006
7.2	1	Lobothyris			arcta	21	24.8	22.821	4.51229
7.2	1	Lobothyris			subpunctata	20.6	26.7	23.4525	4.55167
7.2	1	Lobothyris			subpunctata	21.5	28.2	24.6232	4.62194
7.2	1	Lobothyris			subpunctata	22.7	32.6	27.2033	4.76571
7.8	1	Lingularia			sp.	3.2	6.3	4.48999	2.16671
7.8	1	Liospiriferina			falloti	10.5	10.4	10.4499	3.38541
8.4	1	Lingularia			sp.	3.5	4.5	3.96863	1.98864
8.4	1	Quadratirhynchia			attenuata	7	7	7	2.80735
8.4	1	Quadratirhynchia			attenuata	11.1	10.3	10.6925	3.41853
8.4	1	Quadratirhynchia			attenuata	12.1	11.3	11.6932	3.54759
8.4	1	Quadratirhynchia			attenuata	13.8	11.5	12.5976	3.65508
8.4	1	Quadratirhynchia			attenuata	12	13.5	12.7279	3.66993
8.4	1	Quadratirhynchia			attenuata	13.1	12.8	12.9491	3.69478
8.4	1	Quadratirhynchia			attenuata	14.1	14.2	14.1499	3.82272
8.4	1	Quadratirhynchia			attenuata	13.9	14.5	14.1968	3.8275
8.4	1	Quadratirhynchia			attenuata	14.5	14.1	14.2986	3.8378
8.4	1	Quadratirhynchia			attenuata	15.6	13.8	14.6724	3.87504
8.4	1	Quadratirhynchia			attenuata	12.7	18	15.1195	3.91834
8.4	1	Quadratirhynchia			attenuata	15	15.5	15.248	3.93054
8.4	1	Quadratirhynchia			attenuata	15	16	15.4919	3.95345
8.4	1	Quadratirhynchia			attenuata	16.9	15.8	16.3407	4.0304
8.4	1	Quadratirhynchia			attenuata	18	14.9	16.3768	4.03358
8.4	1	Quadratirhynchia			attenuata	15.2	17.8	16.4487	4.0399
8.4	1	Quadratirhynchia			attenuata	18.1	15	16.4773	4.0424
8.4	1	Quadratirhynchia			attenuata	14.8	18.5	16.5469	4.04849
8.4	1	Quadratirhynchia			attenuata	17.5	16	16.7332	4.06464
8.4	1	Quadratirhynchia			attenuata	17.2	16.7	16.9482	4.08306
8.4	1	Quadratirhynchia			attenuata	17.1	16.8	16.9493	4.08316
8.4	1	Quadratirhynchia			attenuata	17.9	16.2	17.0288	4.0899
8.4	1	Quadratirhynchia			attenuata	17.5	16.8	17.1464	4.09984
8.4	1	Quadratirhynchia			attenuata	17	17.5	17.2482	4.10837
8.4	1	Quadratirhynchia			attenuata	18.4	16.4	17.3712	4.11863
8.4	1	Quadratirhynchia			attenuata	16	19.2	17.5271	4.13152
8.4	1	Quadratirhynchia			attenuata	17.2	17.9	17.5465	4.13311
8.4	1	Quadratirhynchia			attenuata	17.5	18	17.7482	4.1496
8.4	1	Quadratirhynchia			attenuata	18.8	17.2	17.9822	4.1685
8.4	1	Quadratirhynchia			attenuata	18.1	18	18.0499	4.17392
8.4	1	Quadratirhynchia			attenuata	17.1	19.2	18.1196	4.17948
8.4	1	Quadratirhynchia			attenuata	19.5	17	18.2071	4.18643
8.4	1	Quadratirhynchia			attenuata	18.8	17.9	18.3445	4.19727
8.4	1	Quadratirhynchia			attenuata	19.3	17.5	18.378	4.19991
8.4	1	Quadratirhynchia			attenuata	19.2	18	18.5903	4.21648
8.4	1	Quadratirhynchia			attenuata	18.5	18.7	18.5997	4.21721
8.4	1	Quadratirhynchia			attenuata	19.5	18	18.735	4.22766
8.4	1	Quadratirhynchia			attenuata	19.5	19	19.2484	4.26666
8.4	1	Quadratirhynchia			attenuata	19.8	19	19.3959	4.27768
8.4	1	Quadratirhynchia			attenuata	18.8	20.1	19.4391	4.28089
8.4	1	Quadratirhynchia			attenuata	20	19	19.4936	4.28493
8.4	1	Quadratirhynchia			attenuata	20.2	18.9	19.5392	4.2883
8.4	1	Quadratirhynchia			attenuata	20.1	19.5	19.7977	4.30726
8.4	1	Quadratirhynchia			attenuata	21.5	19.5	20.4756	4.35583
8.4	1	Quadratirhynchia			attenuata	21.2	20	20.5913	4.36396
8.4	1	Quadratirhynchia			attenuata	23.1	19.5	21.2238	4.40761
8.4	1	Quadratirhynchia			attenuata	23	20	21.4476	4.42275
8.4	1	Quadratirhynchia			attenuata	22.2	20.9	21.5402	4.42896
8.4	1	Quadratirhynchia			attenuata	23	20.5	21.7141	4.44056
8.4	1	Quadratirhynchia			attenuata	23.4	24	23.6981	4.5667
8.7	1	Lingularia			sp.	5.5	10.3	7.52662	2.912
8.7	1	Soaresirhynchia			bouchardi	7.9	7.4	7.64591	2.93469
8.7	1	Soaresirhynchia			bouchardi	9.7	7.2	8.35703	3.06299
8.7	1	Soaresirhynchia			bouchardi	10.4	10.9	10.6471	3.41238
8.9	1	Soaresirhynchia			bouchardi	6.9	6.7	6.79926	2.76538
8.9	1	Soaresirhynchia			bouchardi	9.6	10.4	9.992	3.32077
8.9	1	Soaresirhynchia			bouchardi	9.9	10.1	9.9995	3.32186
8.9	1	Soaresirhynchia			bouchardi	10.8	9.5	10.1292	3.34044
8.9	1	Soaresirhynchia			bouchardi	11.7	9.4	10.4871	3.39055
8.9	1	Soaresirhynchia			bouchardi	10.3	10.9	10.5958	3.40541
8.9	1	Soaresirhynchia			bouchardi	10.6	10.7	10.6499	3.41277
8.9	1	Soaresirhynchia			bouchardi	11.3	11	11.149	3.47884
8.9	1	Soaresirhynchia			bouchardi	10.9	12.2	11.5317	3.52753
8.9	1	Soaresirhynchia			bouchardi	11.7	11.4	11.549	3.5297
8.9	1	Soaresirhynchia			bouchardi	12.3	11.1	11.6846	3.54654
8.9	1	Soaresirhynchia			bouchardi	12.3	11.4	11.8415	3.56577
8.9	1	Soaresirhynchia			bouchardi	11.8	12	11.8996	3.57284
8.9	1	Soaresirhynchia			bouchardi	12.7	11.2	11.9264	3.57609
8.9	1	Soaresirhynchia			bouchardi	12.1	11.9	11.9996	3.58491
8.9	1	Soaresirhynchia			bouchardi	12	12.5	12.2474	3.61441
8.9	1	Soaresirhynchia			bouchardi	12.3	12.7	12.4984	3.64367
8.9	1	Soaresirhynchia			bouchardi	13	12.9	12.9499	3.69487
8.9	1	Soaresirhynchia			bouchardi	12.9	13	12.9499	3.69487
8.9	1	Soaresirhynchia			bouchardi	13.9	12.2	13.0223	3.70291
8.9	1	Soaresirhynchia			bouchardi	13.8	12.3	13.0284	3.70359
8.9	1	Soaresirhynchia			bouchardi	12.7	13.4	13.0453	3.70546
8.9	1	Soaresirhynchia		aff.	flamandi	13.2	12.9	13.0491	3.70588
8.9	1	Soaresirhynchia			bouchardi	12.5	13.9	13.1814	3.72043
8.9	1	Soaresirhynchia			bouchardi	13.4	13.3	13.3499	3.73876
8.9	1	Soaresirhynchia			bouchardi	12.8	14.1	13.4343	3.74785
8.9	1	Soaresirhynchia			bouchardi	13.9	13	13.4425	3.74873
8.9	1	Soaresirhynchia			bouchardi	13.7	13.4	13.5492	3.76013
8.9	1	Soaresirhynchia			bouchardi	13.4	13.9	13.6477	3.77059
8.9	1	Soaresirhynchia			bouchardi	13.8	13.5	13.6492	3.77074
8.9	1	Soaresirhynchia			bouchardi	13.2	14.3	13.739	3.7802
8.9	1	Soaresirhynchia			bouchardi	11.7	16.3	13.8098	3.78762
8.9	1	Soaresirhynchia			bouchardi	14.6	13.3	13.9348	3.80063
8.9	1	Soaresirhynchia			bouchardi	14.8	13.3	14.03	3.81044
8.9	1	Soaresirhynchia			bouchardi	15.1	13.3	14.1715	3.82492
8.9	1	Soaresirhynchia			bouchardi	15	14	14.4914	3.85712
8.9	1	Soaresirhynchia			bouchardi	14.7	14.3	14.4986	3.85784
8.9	1	Soaresirhynchia			bouchardi	15.1	14	14.5396	3.86192
8.9	1	Soaresirhynchia			bouchardi	14.8	14.3	14.5479	3.86273
8.9	1	Soaresirhynchia			bouchardi	14.8	14.7	14.7499	3.88263
8.9	1	Soaresirhynchia			bouchardi	15.2	14.4	14.7946	3.887
8.9	1	Soaresirhynchia			bouchardi	15.3	14.9	15.0987	3.91635
8.9	1	Soaresirhynchia			bouchardi	14.6	15.8	15.1882	3.92487
8.9	1	Soaresirhynchia			bouchardi	16	14.5	15.2315	3.92899
8.9	1	Soaresirhynchia			bouchardi	16.8	13.9	15.2814	3.9337
8.9	1	Soaresirhynchia			bouchardi	15.9	15.5	15.6987	3.97258
8.9	1	Soaresirhynchia			bouchardi	15.5	16.2	15.8461	3.98606
8.9	1	Soaresirhynchia			bouchardi	16.8	15	15.8745	3.98864
8.9	1	Soaresirhynchia			bouchardi	16.1	15.7	15.8987	3.99084
8.9	1	Soaresirhynchia			bouchardi	17	15	15.9687	3.99718
8.9	1	Soaresirhynchia			bouchardi	17.4	15.1	16.2093	4.01875
8.9	1	Soaresirhynchia			bouchardi	17.1	15.5	16.2804	4.02506
8.9	1	Soaresirhynchia			bouchardi	18.3	14.5	16.2896	4.02588
8.9	1	Soaresirhynchia			bouchardi	17.3	15.9	16.5852	4.05183
8.9	1	Soaresirhynchia			bouchardi	17.1	16.3	16.6952	4.06136
8.9	1	Soaresirhynchia			bouchardi	18	16	16.9706	4.08496
8.9	1	Soaresirhynchia			bouchardi	18	16	16.9706	4.08496
8.9	1	Soaresirhynchia			bouchardi	16.7	17.3	16.9974	4.08724
8.9	1	Soaresirhynchia			bouchardi	17.4	16.8	17.0974	4.0957
8.9	1	Soaresirhynchia			bouchardi	17.5	17.1	17.2988	4.1126
8.9	1	Soaresirhynchia			bouchardi	17.4	17.3	17.3499	4.11686
8.9	1	Soaresirhynchia			bouchardi	17.9	16.9	17.3928	4.12042
8.9	1	Soaresirhynchia			bouchardi	17.2	17.6	17.3989	4.12092
8.9	1	Soaresirhynchia			bouchardi	18.9	16.5	17.6593	4.14235
8.9	1	Soaresirhynchia			bouchardi	18.5	16.9	17.6819	4.1442
8.9	1	Soaresirhynchia			bouchardi	18.2	17.2	17.6929	4.1451
8.9	1	Soaresirhynchia			bouchardi	20.9	15	17.7059	4.14616
8.9	1	Soaresirhynchia			bouchardi	17.6	18	17.7989	4.15371
8.9	1	Soaresirhynchia			bouchardi	17.8	17.8	17.8	4.15381
8.9	1	Soaresirhynchia			bouchardi	18.7	17	17.8298	4.15621
8.9	1	Soaresirhynchia			bouchardi	18	17.8	17.8997	4.16187
8.9	1	Soaresirhynchia			bouchardi	19.4	18	18.6869	4.22395
8.9	1	Soaresirhynchia			bouchardi	20.8	27	23.6981	4.5667
9.4	1	Lingularia			sp.	2.2	3.6	2.81425	1.49275
9.4	1	Lingularia			sp.	2.1	4.4	3.03974	1.60395
9.4	1	Soaresirhynchia			bouchardi	5.5	4.2	4.80625	2.26491
9.4	1	Soaresirhynchia			bouchardi	4.2	6.1	5.06162	2.3396
9.4	1	Soaresirhynchia			bouchardi	6	6.2	6.09918	2.60862
9.4	1	Lingularia			sp.	5.1	8.2	6.46684	2.69306
9.4	1	Soaresirhynchia			bouchardi	8.1	6.5	7.25603	2.85918
9.4	1	Soaresirhynchia			bouchardi	9.1	7.7	8.37078	3.06536
9.4	1	Soaresirhynchia			bouchardi	10.2	8.9	9.52785	3.25215
9.4	1	Soaresirhynchia			bouchardi	9.2	10.2	9.6871	3.27607
9.4	1	Soaresirhynchia			bouchardi	10.3	9.2	9.73447	3.2831
9.4	1	Soaresirhynchia			bouchardi	10.1	9.9	9.9995	3.32186
9.4	1	Soaresirhynchia			bouchardi	10.6	9.6	10.0876	3.33451
9.4	1	Soaresirhynchia			bouchardi	10.6	10.1	10.347	3.37114
9.4	1	Soaresirhynchia			bouchardi	10.2	10.5	10.3489	3.37141
9.4	1	Soaresirhynchia			bouchardi	10	10.9	10.4403	3.38409
9.4	1	Soaresirhynchia			bouchardi	11	10.2	10.5925	3.40496
9.4	1	Soaresirhynchia			bouchardi	10.8	10.4	10.5981	3.40574
9.4	1	Soaresirhynchia			bouchardi	12.7	9.3	10.8678	3.44199
9.4	1	Soaresirhynchia			bouchardi	12	10	10.9545	3.45345
9.4	1	Soaresirhynchia			bouchardi	11.2	10.9	11.049	3.46584
9.4	1	Soaresirhynchia			bouchardi	10.5	11.8	11.131	3.47652
9.4	1	Soaresirhynchia			bouchardi	11.3	11	11.149	3.47884
9.4	1	Soaresirhynchia			bouchardi	10.5	12.1	11.2716	3.49463
9.4	1	Soaresirhynchia			bouchardi	10.8	11.8	11.2889	3.49684
9.4	1	Soaresirhynchia			bouchardi	12.5	10.3	11.3468	3.50421
9.4	1	Soaresirhynchia			bouchardi	11.2	11.5	11.349	3.50449
9.4	1	Soaresirhynchia			bouchardi	11.5	11.3	11.3996	3.51091
9.4	1	Soaresirhynchia			bouchardi	11.4	11.4	11.4	3.51096
9.4	1	Soaresirhynchia			bouchardi	12.9	10.1	11.4145	3.51279
9.4	1	Soaresirhynchia			bouchardi	11.4	11.7	11.549	3.5297
9.4	1	Soaresirhynchia			bouchardi	12.1	11.2	11.6413	3.54118
9.4	1	Soaresirhynchia			bouchardi	11.5	11.8	11.649	3.54214
9.4	1	Soaresirhynchia			bouchardi	13.3	10.6	11.8735	3.56967
9.4	1	Soaresirhynchia			bouchardi	12	11.8	11.8996	3.57284
9.4	1	Soaresirhynchia			bouchardi	12.2	11.9	12.0491	3.59085
9.4	1	Soaresirhynchia			bouchardi	12.2	12	12.0996	3.59689
9.4	1	Soaresirhynchia			bouchardi	12.1	12.1	12.1	3.59694
9.4	1	Soaresirhynchia			bouchardi	12.7	12	12.345	3.62586
9.4	1	Soaresirhynchia			bouchardi	12	12.9	12.4419	3.63713
9.4	1	Soaresirhynchia			bouchardi	12.7	12.3	12.4984	3.64367
9.4	1	Soaresirhynchia			bouchardi	13	12.1	12.5419	3.64869
9.4	1	Soaresirhynchia			bouchardi	13.2	12	12.5857	3.65371
9.4	1	Soaresirhynchia			bouchardi	12.1	13.2	12.638	3.6597
9.4	1	Soaresirhynchia			bouchardi	13.9	11.5	12.6432	3.66029
9.4	1	Soaresirhynchia			bouchardi	12.6	12.7	12.6499	3.66105
9.4	1	Soaresirhynchia			bouchardi	13.3	12.2	12.7381	3.67108
9.4	1	Soaresirhynchia			bouchardi	12.5	13	12.7475	3.67215
9.4	1	Soaresirhynchia			bouchardi	12.5	13	12.7475	3.67215
9.4	1	Soaresirhynchia			bouchardi	13.6	12	12.775	3.67525
9.4	1	Soaresirhynchia			bouchardi	13.2	12.4	12.7937	3.67737
9.4	1	Soaresirhynchia			bouchardi	13.1	12.5	12.7965	3.67768
9.4	1	Soaresirhynchia			bouchardi	12.8	12.9	12.8499	3.68369
9.4	1	Soaresirhynchia			bouchardi	13.2	12.6	12.8965	3.68891
9.4	1	Soaresirhynchia			bouchardi	14	11.9	12.9074	3.69012
9.4	1	Soaresirhynchia			bouchardi	12.9	13	12.9499	3.69487
9.4	1	Soaresirhynchia			bouchardi	14.1	11.9	12.9534	3.69526
9.4	1	Soaresirhynchia			bouchardi	14.9	11.3	12.9757	3.69775
9.4	1	Soaresirhynchia			bouchardi	12.9	13.2	13.0491	3.70588
9.4	1	Soaresirhynchia			bouchardi	13.9	12.3	13.0755	3.7088
9.4	1	Soaresirhynchia			bouchardi	12.8	13.5	13.1453	3.71648
9.4	1	Soaresirhynchia			bouchardi	14	12.5	13.2288	3.72561
9.4	1	Soaresirhynchia			bouchardi	13.1	13.4	13.2492	3.72783
9.4	1	Soaresirhynchia			bouchardi	14.1	12.5	13.2759	3.73074
9.4	1	Soaresirhynchia			bouchardi	13.5	13.2	13.3492	3.73868
9.4	1	Soaresirhynchia			bouchardi	14.1	12.7	13.3817	3.74219
9.4	1	Soaresirhynchia			bouchardi	13.4	13.4	13.4	3.74416
9.4	1	Soaresirhynchia			bouchardi	13.9	13	13.4425	3.74873
9.4	1	Soaresirhynchia			bouchardi	14.2	12.8	13.4818	3.75295
9.4	1	Soaresirhynchia			bouchardi	13.7	13.3	13.4985	3.75473
9.4	1	Soaresirhynchia			bouchardi	15	12.2	13.5277	3.75785
9.4	1	Soaresirhynchia			bouchardi	14.1	13	13.5388	3.75903
9.4	1	Soaresirhynchia			bouchardi	13.1	14.1	13.5908	3.76456
9.4	1	Soaresirhynchia			bouchardi	13.2	14	13.5941	3.76491
9.4	1	Soaresirhynchia			bouchardi	13.6	13.6	13.6	3.76553
9.4	1	Soaresirhynchia			bouchardi	14.8	12.5	13.6015	3.76569
9.4	1	Soaresirhynchia			bouchardi	14.5	12.8	13.6235	3.76803
9.4	1	Soaresirhynchia			bouchardi	13.5	13.8	13.6492	3.77074
9.4	1	Soaresirhynchia			bouchardi	14.3	13.1	13.6869	3.77472
9.4	1	Soaresirhynchia			bouchardi	13.9	13.5	13.6985	3.77595
9.4	1	Soaresirhynchia			bouchardi	14.3	13.3	13.7909	3.78565
9.4	1	Soaresirhynchia			bouchardi	14.3	13.3	13.7909	3.78565
9.4	1	Soaresirhynchia			bouchardi	14.1	13.6	13.8477	3.79158
9.4	1	Soaresirhynchia			bouchardi	14.3	13.5	13.8942	3.79642
9.4	1	Soaresirhynchia			bouchardi	14.2	13.6	13.8968	3.79668
9.4	1	Soaresirhynchia			bouchardi	14.1	13.7	13.8986	3.79686
9.4	1	Soaresirhynchia			bouchardi	14.5	13.5	13.9911	3.80643
9.4	1	Soaresirhynchia			bouchardi	13.8	14.2	13.9986	3.80721
9.4	1	Soaresirhynchia			bouchardi	14.5	13.6	14.0428	3.81176
9.4	1	Soaresirhynchia			bouchardi	14.1	14	14.0499	3.81249
9.4	1	Soaresirhynchia			bouchardi	15.1	13.1	14.0645	3.81399
9.4	1	Soaresirhynchia			bouchardi	13.9	14.6	14.2457	3.83245
9.4	1	Soaresirhynchia			bouchardi	14.5	14	14.2478	3.83267
9.4	1	Soaresirhynchia			bouchardi	14.2	14.3	14.2499	3.83288
9.4	1	Soaresirhynchia			bouchardi	14.6	14	14.2969	3.83763
9.4	1	Soaresirhynchia			bouchardi	15.5	13.2	14.3038	3.83833
9.4	1	Soaresirhynchia			bouchardi	14.8	14	14.3944	3.84744
9.4	1	Soaresirhynchia			bouchardi	15.1	13.8	14.4354	3.85154
9.4	1	Soaresirhynchia			bouchardi	14	15	14.4914	3.85712
9.4	1	Soaresirhynchia			bouchardi	15.6	13.6	14.5657	3.8645
9.4	1	Soaresirhynchia			bouchardi	15.4	14.3	14.8398	3.8914
9.4	1	Soaresirhynchia			bouchardi	15	15.1	15.0499	3.91168
9.4	1	Soaresirhynchia			bouchardi	14.1	16.2	15.1136	3.91777
9.4	1	Soaresirhynchia			bouchardi	16.3	14.5	15.3737	3.94239
9.4	1	Soaresirhynchia			bouchardi	15	15.8	15.3948	3.94437
9.4	1	Soaresirhynchia			bouchardi	16	14.9	15.4402	3.94862
9.4	1	Soaresirhynchia			bouchardi	16.8	14.2	15.4454	3.9491
9.4	1	Soaresirhynchia			bouchardi	16.2	14.8	15.4842	3.95272
9.4	1	Soaresirhynchia			bouchardi	15	16	15.4919	3.95345
9.4	1	Soaresirhynchia			bouchardi	15.7	15.5	15.5997	3.96344
9.4	1	Soaresirhynchia			bouchardi	15.5	15.8	15.6493	3.96802
9.4	1	Soaresirhynchia			bouchardi	17.6	15.5	16.5167	4.04585
9.4	1	Soaresirhynchia			bouchardi	17.1	16	16.5409	4.04796
9.4	1	Soaresirhynchia			bouchardi	17.6	16.2	16.8855	4.07771
9.4	1	Soaresirhynchia			bouchardi	17.3	16.6	16.9464	4.08291
10	1	Soaresirhynchia			bouchardi	5	4.2	4.58258	2.19616
10	1	Soaresirhynchia			bouchardi	6	4.5	5.19615	2.37744
10	1	Soaresirhynchia			bouchardi	5.8	4.9	5.33104	2.41442
10.2	1	Lingularia			sp.	3.3	6.2	4.52327	2.17737
10.2	1	Soaresirhynchia			bouchardi	10.3	9.8	10.0469	3.32868
10.2	1	Soaresirhynchia			bouchardi	10.3	9.9	10.098	3.336
10.4	1	Soaresirhynchia			bouchardi	10.8	10.3	10.547	3.39877
10.4	1	Soaresirhynchia			bouchardi	12.1	11.5	11.7962	3.56025
10.4	1	Soaresirhynchia			bouchardi	12.8	11	11.8659	3.56875
10.8	1	Lingularia			sp.	1	1.8	1.34164	0.423998
10.8	1	Soaresirhynchia			bouchardi	13.1	9	10.8582	3.44071
10.8	1	Soaresirhynchia			bouchardi	11.5	10.5	10.9886	3.45794
10.8	1	Soaresirhynchia			bouchardi	14	11	12.4097	3.63339
10.8	1	Soaresirhynchia			bouchardi	14.5	11	12.6293	3.65871
10.8	1	Soaresirhynchia			bouchardi	13.9	12.5	13.1814	3.72043
10.8	1	Soaresirhynchia			bouchardi	13.8	12.8	13.2906	3.73233
10.8	1	Soaresirhynchia			bouchardi	14.1	12.9	13.4867	3.75346
10.8	1	Soaresirhynchia			bouchardi	13.9	13.3	13.5967	3.76518
10.8	1	Soaresirhynchia			bouchardi	15	14.5	14.7479	3.88244
11.1	1	Soaresirhynchia			bouchardi	8.1	8.8	8.44275	3.07771
11.1	1	Soaresirhynchia			bouchardi	10.4	7.6	8.89044	3.15226
11.1	1	Soaresirhynchia			bouchardi	9.4	8.8	9.09505	3.18508
11.1	1	Soaresirhynchia			bouchardi	10.4	9.6	9.992	3.32077
11.1	1	Soaresirhynchia			bouchardi	11.6	10.8	11.1929	3.48451
11.1	1	Soaresirhynchia			bouchardi	14.1	13.6	13.8477	3.79158
11.1	1	Soaresirhynchia			bouchardi	18.1	11.7	14.5523	3.86318
11.1	1	Soaresirhynchia			bouchardi	17	14	15.4272	3.94741
11.1	1	Soaresirhynchia			bouchardi	19.1	15.9	17.4267	4.12323
11.3	1	Soaresirhynchia			bouchardi	5	5.5	5.24404	2.39068
11.3	1	Soaresirhynchia			bouchardi	5.8	5.8	5.8	2.53605
11.3	1	Soaresirhynchia			bouchardi	7	7	7	2.80735
11.3	1	Soaresirhynchia			bouchardi	8.6	7	7.75887	2.95585
11.3	1	Soaresirhynchia			bouchardi	7.9	7.9	7.9	2.98185
11.3	1	Soaresirhynchia			bouchardi	8.5	8.3	8.3994	3.07029
11.3	1	Soaresirhynchia			bouchardi	9.1	9.1	9.1	3.18587
11.3	1	Soaresirhynchia			bouchardi	9.1	9.5	9.29785	3.2169
11.3	1	Soaresirhynchia			bouchardi	9.8	9.3	9.54673	3.25501
11.3	1	Soaresirhynchia			bouchardi	9.8	9.5	9.64883	3.27035
11.3	1	Soaresirhynchia			bouchardi	9	11.8	10.3053	3.36532
11.3	1	Soaresirhynchia			bouchardi	10.9	9.8	10.3354	3.36952
11.3	1	Soaresirhynchia			bouchardi	10.1	10.7	10.3957	3.37791
11.3	1	Soaresirhynchia			bouchardi	11.6	12	11.7983	3.56051
11.3	1	Soaresirhynchia			bouchardi	12.5	11.8	12.145	3.60229
11.3	1	Soaresirhynchia			bouchardi	13.4	12.9	13.1476	3.71673
11.3	1	Soaresirhynchia			bouchardi	14.8	13	13.8708	3.79398
11.8	1	Lingularia			sp.	2.1	4.4	3.03974	1.60395
11.8	1	Lingularia			sp.	2.7	4	3.28634	1.71648
12.1	1	Soaresirhynchia			bouchardi	5	4.2	4.58258	2.19616
12.1	1	Soaresirhynchia			bouchardi	10.2	9	9.58123	3.26021
12.1	1	Soaresirhynchia			bouchardi	11.5	10.5	10.9886	3.45794
12.35	1	Gibbirhynchia		aff.	muirwoodae	4.5	4.8	4.64758	2.21648
12.35	1	Gibbirhynchia		aff.	muirwoodae	7.7	5.2	6.32772	2.66169
12.35	1	Gibbirhynchia		aff.	muirwoodae	6.7	6.6	6.64981	2.73331
12.35	1	Gibbirhynchia		aff.	muirwoodae	7.8	9.6	8.65332	3.11325
12.35	1	Gibbirhynchia		aff.	muirwoodae	8.2	10.9	9.4541	3.24094
12.35	1	Gibbirhynchia		aff.	muirwoodae	10.4	10.6	10.4995	3.39225
12.35	1	Gibbirhynchia		aff.	muirwoodae	13.3	12.5	12.8938	3.68861
12.35	1	Gibbirhynchia		aff.	muirwoodae	13.1	12.7	12.8984	3.68913
12.35	1	Choffatirhynchia			vasconcellosi	13.8	13.6	13.6996	3.77607
12.35	1	Choffatirhynchia			vasconcellosi	17.6	15.6	16.5699	4.05049
12.35	1	Gibbirhynchia		aff.	muirwoodae	19.7	16.1	17.8093	4.15456
12.35	1	Telothyris			jauberti	17.2	22.1	19.4967	4.28516
12.35	1	Telothyris			jauberti	17.5	23.9	20.4512	4.35411
12.35	1	Telothyris			jauberti	18.7	23.9	21.1407	4.40195
12.35	1	Telothyris			pyrenaica	20.7	22.8	21.7246	4.44126
12.35	1	Telothyris			jauberti	19.2	26.8	22.6839	4.5036
12.35	1	Telothyris			pyrenaica	22.3	23.5	22.8921	4.51678
12.35	1	Telothyris			jauberti	21.2	25.3	23.1594	4.53353
12.35	1	Telothyris			jauberti	21.5	27.5	24.3156	4.60381
12.35	1	Telothyris			jauberti	22.1	27	24.4274	4.61043
12.35	1	Telothyris			jauberti	22.9	26.1	24.4477	4.61163
12.35	1	Telothyris			jauberti	22.2	27.4	24.6633	4.6243
12.6	1	Lingularia			sp.	3.1	6.8	4.5913	2.1989
12.6	1	Gibbirhynchia		aff.	muirwoodae	5.9	6.2	6.04814	2.59649
12.6	1	Gibbirhynchia		aff.	muirwoodae	8	11.1	9.42338	3.23624
12.6	1	Gibbirhynchia		aff.	muirwoodae	11.2	9.9	10.53	3.39643
12.6	1	Gibbirhynchia		aff.	muirwoodae	12	10.3	11.1176	3.47477
12.6	1	Gibbirhynchia		aff.	muirwoodae	12.7	13.4	13.0453	3.70546
12.6	1	Gibbirhynchia		aff.	muirwoodae	13.8	12.6	13.1864	3.72097
12.6	1	Telothyris			jauberti	13.2	14.3	13.739	3.7802
12.6	1	Choffatirhynchia			vasconcellosi	16.1	13.2	14.5781	3.86573
12.6	1	Choffatirhynchia			vasconcellosi	14.8	14.5	14.6492	3.87275
12.6	1	Gibbirhynchia		aff.	muirwoodae	15.9	13.5	14.6509	3.87292
12.6	1	Choffatirhynchia			vasconcellosi	15.2	14.9	15.0493	3.91162
12.6	1	Choffatirhynchia			vasconcellosi	15.9	14.4	15.1314	3.91948
12.6	1	Choffatirhynchia			vasconcellosi	16.7	13.8	15.1809	3.92419
12.6	1	Choffatirhynchia			vasconcellosi	16.5	14.3	15.3607	3.94117
12.6	1	Gibbirhynchia		aff.	muirwoodae	16.8	15.1	15.9273	3.99343
12.6	1	Choffatirhynchia			vasconcellosi	16.3	16	16.1493	4.0134
12.6	1	Gibbirhynchia		aff.	muirwoodae	16.6	15.9	16.2462	4.02203
12.6	1	Choffatirhynchia			vasconcellosi	18.3	15.4	16.7875	4.06932
12.6	1	Choffatirhynchia			vasconcellosi	20	15	17.3205	4.11441
12.6	1	Choffatirhynchia			vasconcellosi	17.4	17.6	17.4997	4.12926
12.6	1	Gibbirhynchia		aff.	muirwoodae	18.6	16.5	17.5186	4.13081
12.6	1	Telothyris			jauberti	17.2	18	17.5955	4.13713
12.6	1	Gibbirhynchia		aff.	muirwoodae	21.9	19.8	20.8235	4.38014
12.6	1	Telothyris			jauberti	19.5	23	21.1778	4.40448
12.6	1	Telothyris			jauberti	17.9	25.5	21.3647	4.41716
12.6	1	Telothyris			jauberti	18	25.5	21.4243	4.42118
12.6	1	Telothyris			jauberti	19.3	24.1	21.5669	4.43075
12.6	1	Lobothyris			hispanica	20	24.4	22.0907	4.46537
12.6	1	Telothyris			jauberti	20.3	25.7	22.841	4.51355
12.6	1	Telothyris			jauberti	21.4	26.4	23.7689	4.571
12.6	1	Telothyris			jauberti	22	26.5	24.1454	4.59368
12.6	1	Telothyris			jauberti	20.9	28.5	24.4059	4.60916
12.6	1	Telothyris			jauberti	20.9	28.8	24.5341	4.61671
12.6	1	Telothyris			jauberti	21	29.1	24.7204	4.62763
12.6	1	Lobothyris			hispanica	22.2	28.4	25.1094	4.65015
12.6	1	Lobothyris			hispanica	22.8	28.8	25.625	4.67948
12.6	1	Telothyris			jauberti	22.6	29.6	25.8643	4.69289
12.6	1	Telothyris			jauberti	23.9	28.8	26.2359	4.71347
12.6	1	Telothyris			jauberti	23.6	29.2	26.2511	4.71431
12.6	1	Telothyris			jauberti	25.6	31.8	28.5321	4.83451
13.2	1	Telothyris			pyrenaica	7.8	8.1	7.94858	2.9907
13.2	1	Telothyris			pyrenaica	9	9.7	9.34345	3.22395
13.2	1	Telothyris			pyrenaica	8.6	11	9.72625	3.28188
13.2	1	Homoeorhynchia			batalleri	12	11	11.4891	3.5222
13.2	1	Homoeorhynchia			batalleri	13.6	11.8	12.6681	3.66312
13.2	1	Telothyris			pyrenaica	14	13	13.4907	3.7539
13.2	1	Choffatirhynchia		aff.	paucicostatae	14.4	14.2	14.2997	3.83791
13.2	1	Homoeorhynchia			batalleri	18.8	13.4	15.872	3.98841
13.2	1	Telothyris			pyrenaica	15	17	15.9687	3.99718
13.2	1	Telothyris			jauberti	15.4	19.6	17.3735	4.11882
13.2	1	Choffatirhynchia		aff.	paucicostatae	20	15.4	17.5499	4.13339
13.2	1	Telothyris			jauberti	15.2	21.4	18.0355	4.17277
13.2	1	Telothyris			pyrenaica	19.8	22	20.871	4.38343
13.2	1	Telothyris			jauberti	21	24	22.4499	4.48864
13.2	1	Telothyris			pyrenaica	18.4	28.5	22.8998	4.51726
13.2	1	Telothyris			jauberti	17.6	30.5	23.1689	4.53412
13.2	1	Telothyris			jauberti	23	24	23.4947	4.55426
13.2	1	Telothyris			jauberti	19.6	28.3	23.5516	4.55776
13.2	1	Telothyris			jauberti	22.5	25	23.7171	4.56785
13.2	1	Telothyris			jauberti	22.2	27.6	24.7532	4.62954
13.2	1	Telothyris			jauberti	24.8	25	24.8998	4.63806
13.2	1	Telothyris			jauberti	24.8	25	24.8998	4.63806
13.2	1	Telothyris			jauberti	24.7	28	26.2983	4.7169
13.2	1	Telothyris			jauberti	25	28	26.4575	4.72561
13.2	1	Telothyris			pyrenaica	24.8	30.5	27.5027	4.7815
13.2	1	Telothyris			jauberti	22.2	34.6	27.715	4.79259
13.2	1	Telothyris			pyrenaica	28	28.9	28.4464	4.83018
13.2	1	Telothyris			jauberti	28.6	34.3	31.3206	4.96904
13.75	1	Telothyris			pyrenaica	4.5	4	4.24264	2.08496
13.75	1	Gibbirhynchia		aff.	muirwoodae	8	8	8	3
13.75	1	Gibbirhynchia		aff.	muirwoodae	8	10	8.94427	3.16096
13.75	1	Gibbirhynchia		aff.	muirwoodae	8.9	9	8.94986	3.16187
13.75	1	Homoeorhynchia			batalleri	10	10	10	3.32193
13.75	1	Homoeorhynchia			batalleri	10.5	11.9	11.1781	3.4826
13.75	1	Telothyris			pyrenaica	11	13	11.9583	3.57994
13.75	1	Homoeorhynchia			batalleri	11.1	14	12.466	3.63992
13.75	1	Homoeorhynchia			batalleri	13.6	12	12.775	3.67525
13.75	1	Homoeorhynchia			batalleri	12	14.5	13.1909	3.72147
13.75	1	Lobothyris			hispanica	12	15	13.4164	3.74593
13.75	1	Homoeorhynchia			batalleri	15.6	12.2	13.7957	3.78614
13.75	1	Homoeorhynchia			batalleri	13	15	13.9642	3.80367
13.75	1	Homoeorhynchia			batalleri	15	13	13.9642	3.80367
13.75	1	Homoeorhynchia			batalleri	16.5	15	15.7321	3.97564
13.75	1	Telothyris			jauberti	15	19	16.8819	4.07741
13.75	1	Homoeorhynchia			batalleri	18.1	18.1	18.1	4.17792
13.75	1	Telothyris			jauberti	17.1	19.8	18.4005	4.20168
13.75	1	Homoeorhynchia			batalleri	20.5	16.9	18.6132	4.21825
13.75	1	Lobothyris			hispanica	17	23	19.7737	4.30551
13.75	1	Homoeorhynchia			batalleri	22.1	20	21.0238	4.39395
14.25	1	Homoeorhynchia			batalleri	4.1	3.2	3.62215	1.85685
14.25	1	Sphaeroidothyris			dubari	6.5	7	6.74537	2.7539
14.25	1	Homoeorhynchia			batalleri	10.9	9.4	10.1223	3.33946
14.25	1	Homoeorhynchia			batalleri	15	14	14.4914	3.85712
14.25	1	Homoeorhynchia			batalleri	15	15	15	3.90689
14.25	1	Homoeorhynchia			batalleri	18	16.5	17.2337	4.10716
14.25	1	Homoeorhynchia			batalleri	18	17	17.4929	4.12869
14.25	1	Lobothyris			hispanica	19	17	17.9722	4.1677
14.25	1	Homoeorhynchia			batalleri	22	17	19.3391	4.27345
14.25	1	Homoeorhynchia			batalleri	22	18	19.8997	4.31468
14.25	1	Sphaeroidothyris			dubari	20	22	20.9762	4.39068
14.25	1	Telothyris			pyrenaica	22.4	21.5	21.9454	4.45585
14.25	1	Telothyris			pyrenaica	22.9	21.5	22.189	4.47177
14.25	1	Lobothyris			hispanica	19	27	22.6495	4.50141
14.25	1	Sphaeroidothyris			dubari	23.3	23.3	23.3	4.54226
14.25	1	Lobothyris			hispanica	20	29	24.0832	4.58995
14.25	1	Lobothyris			hispanica	24.3	27.8	25.9912	4.69995
14.25	1	Telothyris			jauberti	24.1	29.7	26.7539	4.74168
16.85	1	Homoeorhynchia			meridionalis	6.5	5.5	5.97913	2.57994
16.85	1	Homoeorhynchia			meridionalis	8.5	8.8	8.6487	3.11248
16.85	1	Homoeorhynchia			batalleri	9	9	9	3.16993
16.85	1	Homoeorhynchia			meridionalis	11.2	9.2	10.1509	3.34353
16.85	1	Homoeorhynchia			batalleri	11	12	11.4891	3.5222
16.85	1	Homoeorhynchia			meridionalis	12	13	12.49	3.6427
16.85	1	Homoeorhynchia			batalleri	13.5	12	12.7279	3.66993
16.85	1	Homoeorhynchia			meridionalis	14.8	12.5	13.6015	3.76569
16.85	1	Choffatirhynchia			vasconcellosi	18	14	15.8745	3.98864
16.85	1	Homoeorhynchia			batalleri	16.8	15	15.8745	3.98864
16.85	1	Homoeorhynchia			meridionalis	17.5	14.6	15.9844	3.99859
16.85	1	Homoeorhynchia			meridionalis	17.8	14.5	16.0655	4.00589
16.85	1	Homoeorhynchia			meridionalis	15.6	16.8	16.1889	4.01693
16.85	1	Homoeorhynchia			batalleri	16	17.5	16.7332	4.06464
16.85	1	Homoeorhynchia			meridionalis	17	17	17	4.08746
16.85	1	Homoeorhynchia			batalleri	17.5	16.9	17.1974	4.10412
16.85	1	Homoeorhynchia			meridionalis	17.7	17.2	17.4482	4.12501
16.85	1	Homoeorhynchia			meridionalis	18.2	17	17.5898	4.13666
16.85	1	Choffatirhynchia			vasconcellosi	19.3	16.5	17.8452	4.15746
16.85	1	Choffatirhynchia			vasconcellosi	19	17	17.9722	4.1677
16.85	1	Choffatirhynchia			vasconcellosi	19.5	17	18.2071	4.18643
16.85	1	Homoeorhynchia			meridionalis	23.7	14.9	18.7918	4.23203
16.85	1	Homoeorhynchia			meridionalis	18.1	19.8	18.9309	4.24267
16.85	1	Homoeorhynchia			meridionalis	19.2	19	19.0997	4.25548
16.85	1	Homoeorhynchia			meridionalis	20.5	18	19.2094	4.26374
16.85	1	Choffatirhynchia			vasconcellosi	20	18.5	19.2354	4.26569
16.85	1	Homoeorhynchia			meridionalis	19.3	19.3	19.3	4.27053
16.85	1	Choffatirhynchia			vasconcellosi	19.9	19	19.4448	4.28131
16.85	1	Homoeorhynchia			meridionalis	19.3	21	20.1321	4.33142
16.85	1	Homoeorhynchia			meridionalis	23	18.6	20.6833	4.3704
16.85	1	Homoeorhynchia			meridionalis	23	19	20.9045	4.38574
16.85	1	Homoeorhynchia			meridionalis	23	20.5	21.7141	4.44056
16.85	1	Homoeorhynchia			meridionalis	23	21	21.9773	4.45794
16.85	1	Homoeorhynchia			meridionalis	23.5	23	23.2487	4.53908
17.25	1	Telothyris			pyrenaica	10.8	12.4	11.5724	3.53261
17.25	1	Homoeorhynchia			meridionalis	14.2	11	12.498	3.64363
17.25	1	Homoeorhynchia			meridionalis	13.5	12	12.7279	3.66993
17.25	1	Homoeorhynchia			meridionalis	13.6	13	13.2966	3.73299
17.25	1	Telothyris			pyrenaica	15	12.2	13.5277	3.75785
17.25	1	Telothyris			pyrenaica	12.2	15.6	13.7957	3.78614
17.25	1	Telothyris			pyrenaica	13.1	15.1	14.0645	3.81399
17.25	1	Sphaeroidothyris			dubari	14.2	14	14.0996	3.81759
17.25	1	Telothyris			pyrenaica	12.5	16.2	14.2302	3.83089
17.25	1	Homoeorhynchia			meridionalis	15.1	14.2	14.6431	3.87215
17.25	1	Homoeorhynchia			meridionalis	15.1	15	15.0499	3.91168
17.25	1	Sphaeroidothyris			dubari	19.2	18.1	18.6419	4.22048
17.25	1	Telothyris			pyrenaica	18.4	19.1	18.7467	4.22857
17.25	1	Sphaeroidothyris			dubari	18	20.7	19.3028	4.27074
17.25	1	Homoeorhynchia			meridionalis	20.1	19	19.5423	4.28853
17.25	1	Homoeorhynchia			meridionalis	20	20.5	20.2485	4.33974
17.25	1	Sphaeroidothyris			dubari	20.4	21.5	20.9428	4.38838
18.05	1	Homoeorhynchia			batalleri	6.6	6.9	6.74833	2.75453
18.05	1	Lingularia			sp.	5.5	9.2	7.11337	2.83053
18.05	1	Lobothyris			hispanica	10.9	10.1	10.4924	3.39127
18.05	1	Telothyris			pyrenaica	14	11	12.4097	3.63339
18.05	1	Homoeorhynchia			meridionalis	13.6	12.3	12.9337	3.69306
18.05	1	Homoeorhynchia			meridionalis	15	12.8	13.8564	3.79248
18.05	1	Homoeorhynchia			meridionalis	15.3	14.5	14.8946	3.89672
18.05	1	Choffatirhynchia			vasconcellosi	16.2	13.8	14.9519	3.90226
18.05	1	Telothyris			pyrenaica	16.6	16.3	16.4493	4.03996
18.05	1	Homoeorhynchia			meridionalis	18.8	17	17.8774	4.16006
18.05	1	Sphaeroidothyris			dubari	19.7	19.7	19.7	4.30012
18.05	1	Sphaeroidothyris			dubari	20.3	21.4	20.8427	4.38147
18.05	1	Lobothyris			hispanica	19.9	22.4	21.113	4.40006
18.05	1	Sphaeroidothyris			dubari	20.9	24.2	22.4896	4.49118
18.7	1	Homoeorhynchia			meridionalis	10.5	10.1	10.2981	3.3643
18.7	1	Lobothyris			hispanica	12.9	16.7	14.6775	3.87554
18.7	1	Sphaeroidothyris			dubari	14.6	14.8	14.6997	3.87771
18.7	1	Telothyris			pyrenaica	14.4	15.1	14.7458	3.88224
18.7	1	Lobothyris			hispanica	12.9	16.9	14.7652	3.88413
18.7	1	Telothyris			pyrenaica	14.9	14.8	14.8499	3.89238
18.7	1	Sphaeroidothyris			dubari	14.1	16.9	15.4366	3.94829
18.7	1	Sphaeroidothyris			perfida	15.9	17.4	16.6331	4.05599
18.7	1	Choffatirhynchia			vasconcellosi	18	16	16.9706	4.08496
18.7	1	Telothyris			pyrenaica	16.1	17.9	16.9762	4.08544
18.7	1	Homoeorhynchia			batalleri	16.6	18.3	17.4293	4.12344
18.7	1	Telothyris			pyrenaica	17.6	18.7	18.1417	4.18123
18.7	1	Sphaeroidothyris			dubari	18.3	18.5	18.3997	4.20161
18.7	1	Sphaeroidothyris			dubari	17.2	20	18.5472	4.21313
18.7	1	Sphaeroidothyris			dubari	17.8	19.7	18.7259	4.22696
18.7	1	Sphaeroidothyris			dubari	17.6	20.8	19.1332	4.25801
18.7	1	Lobothyris			hispanica	18.3	20.1	19.1789	4.26145
18.7	1	Lobothyris			hispanica	18.7	20.6	19.627	4.29477
18.7	1	Telothyris			pyrenaica	19.1	20.2	19.6423	4.29589
18.7	1	Sphaeroidothyris			dubari	20.4	19.6	19.996	4.32164
18.7	1	Sphaeroidothyris			dubari	20.3	21.9	21.0848	4.39813
18.7	1	Lobothyris			hispanica	20.2	23.2	21.6481	4.43617
18.7	1	Sphaeroidothyris			dubari	22.8	23.8	23.2946	4.54193
18.7	1	Sphaeroidothyris			dubari	23.3	23.8	23.5487	4.55757
19.3	1	Homoeorhynchia			meridionalis	10.8	7.7	9.11921	3.18891
19.3	1	Telothyris			pyrenaica	11.1	12	11.5412	3.52873
19.3	1	Telothyris			pyrenaica	11.7	11.4	11.549	3.5297
19.3	1	Telothyris			pyrenaica	12.9	14.3	13.582	3.76362
19.3	1	Telothyris			pyrenaica	14.3	15.9	15.0788	3.91445
19.3	1	Sphaeroidothyris			dubari	16.7	16.5	16.5997	4.05309
19.3	1	Telothyris			pyrenaica	15.4	18.9	17.0605	4.09259
19.3	1	Sphaeroidothyris			dubari	18.1	17.4	17.7465	4.14947
19.3	1	Sphaeroidothyris			perfida	18.9	20.5	19.6837	4.29893
19.3	1	Sphaeroidothyris			dubari	21.2	23.9	22.5096	4.49247
19.95	1	Telothyris			pyrenaica	10.7	11.3	10.9959	3.45889
19.95	1	Telothyris			pyrenaica	14.2	14	14.0996	3.81759
19.95	1	Telothyris			pyrenaica	17.2	15.8	16.4851	4.04309
20.35	1	Telothyris			pyrenaica	7.9	7.1	7.48933	2.90484
20.35	1	Lobothyris			hispanica	14.2	16.1	15.1202	3.9184
20.35	1	Lobothyris			hispanica	15.5	17.7	16.5635	4.04994
20.35	1	Telothyris			pyrenaica	18.3	18.8	18.5483	4.21322
20.35	1	Lobothyris			hispanica	18	21.8	19.8091	4.30809
20.35	1	Lobothyris			hispanica	18.9	21.4	20.1112	4.32993
20.35	1	Telothyris			pyrenaica	21.6	20.7	21.1452	4.40226
20.35	1	Lobothyris			hispanica	18.8	24.6	21.5053	4.42662
20.35	1	Lobothyris			hispanica	21.1	28.8	24.6512	4.62358
20.85	1	Telothyris			pyrenaica	8	8.5	8.24621	3.04373
20.85	1	Homoeorhynchia			meridionalis	11	10.4	10.6958	3.41897
20.85	1	Homoeorhynchia			meridionalis	11.5	10.9	11.196	3.48491
20.85	1	Telothyris			pyrenaica	12.3	12.4	12.3499	3.62643
20.85	1	Homoeorhynchia			meridionalis	13.7	12	12.8219	3.68053
20.85	1	Homoeorhynchia			meridionalis	14.8	11.8	13.2151	3.72412
20.85	1	Lobothyris			hispanica	13.9	12.7	13.2865	3.73188
20.85	1	Telothyris			pyrenaica	15.8	16.1	15.9493	3.99542
20.85	1	Lobothyris			hispanica	16.8	15.3	16.0325	4.00292
20.85	1	Telothyris			pyrenaica	19.3	20.8	20.036	4.32452
20.85	1	Sphaeroidothyris			dubari	20.3	21	20.647	4.36786
20.85	1	Sphaeroidothyris			dubari	20.5	20.8	20.6495	4.36803
20.85	1	Lobothyris			hispanica	21.4	25.9	23.5427	4.55721
21.05	1	Homoeorhynchia			meridionalis	15.4	12	13.5941	3.76491
21.05	1	Telothyris			pyrenaica	14.5	16.4	15.4208	3.9468
21.05	1	Telothyris			pyrenaica	17.4	15.7	16.5282	4.04685
21.05	1	Lobothyris			hispanica	17.1	21.8	19.3075	4.27109
21.05	1	Sphaeroidothyris			dubari	19.1	19.7	19.3977	4.27781
21.05	1	Lobothyris			hispanica	19.9	21.9	20.8761	4.38378
21.05	1	Lobothyris			hispanica	23.5	25.3	24.3834	4.60783
21.05	1	Lobothyris			hispanica	23.9	25.5	24.687	4.62568
21.55	1	Telothyris			pyrenaica	10.7	10.2	10.447	3.38502
21.55	1	Telothyris			pyrenaica	12.9	12.6	12.7491	3.67233
21.55	1	Telothyris			pyrenaica	16.7	15	15.8272	3.98433
21.55	1	Telothyris			pyrenaica	17.1	15.6	16.3328	4.0297
21.55	1	Telothyris			pyrenaica	18.9	18.6	18.7494	4.22877
21.55	1	Sphaeroidothyris			dubari	19.4	21	20.1842	4.33515
22.15	1	Telothyris			pyrenaica	16	15.9	15.9499	3.99548
23.15	1	Telothyris			pyrenaica	9.2	9.4	9.29946	3.21715
23.15	1	Telothyris			pyrenaica	16.1	16.1	16.1	4.00899
23.15	1	Sphaeroidothyris			dubari	16.1	17.6	16.8333	4.07325
23.15	1	Telothyris			pyrenaica	17.4	17.2	17.2997	4.11268
23.15	1	Choffatirhynchia			vasconcellosi	18.9	16.2	17.498	4.12912
23.15	1	Sphaeroidothyris			dubari	17.8	20.2	18.9621	4.24504
23.15	1	Sphaeroidothyris			dubari	18.5	21.3	19.8507	4.31112
23.15	1	Sphaeroidothyris			dubari	19.2	21.6	20.3647	4.348
24.35	1	Telothyris			pyrenaica	7.5	5.8	6.59545	2.72147
24.35	1	Telothyris			pyrenaica	8	8.3	8.14862	3.02656
24.35	1	Telothyris			pyrenaica	15.5	14	14.7309	3.88078
24.35	1	Homoeorhynchia			batalleri	18.8	15.5	17.0704	4.09343
25.15	1	Homoeorhynchia			batalleri	16.7	13.7	15.1258	3.91894
25.15	1	Telothyris			pyrenaica	17.3	19	18.1301	4.18031
25.15	1	Sphaeroidothyris			dubari	20.5	21.3	20.8962	4.38517
26.25	1	Homoeorhynchia			meridionalis	6.3	5.7	5.9925	2.58316
26.25	1	Homoeorhynchia			meridionalis	7.9	6.8	7.32939	2.87369
26.25	1	Homoeorhynchia			meridionalis	9.7	5.7	7.43572	2.89447
26.25	1	Homoeorhynchia			meridionalis	9	6.3	7.52994	2.91264
26.25	1	Homoeorhynchia			meridionalis	9	8	8.48528	3.08496
26.25	1	Homoeorhynchia			meridionalis	8.8	8.2	8.4947	3.08656
26.25	1	Homoeorhynchia			meridionalis	9.9	8.9	9.38669	3.23062
26.25	1	Homoeorhynchia			meridionalis	10.1	9	9.53415	3.2531
26.25	1	Telothyris			pyrenaica	9	11	9.94987	3.31468
26.25	1	Telothyris			pyrenaica	10.2	10.4	10.2995	3.3645
26.25	1	Homoeorhynchia			meridionalis	14	8	10.583	3.40368
26.25	1	Telothyris			pyrenaica	11.7	12.8	12.2376	3.61325
27.25	1	Telothyris			pyrenaica	5.2	4.6	4.89081	2.29007
27.25	1	Homoeorhynchia			meridionalis	7.8	5.9	6.7838	2.76209
27.25	1	Homoeorhynchia			meridionalis	7.2	7.6	7.3973	2.887
27.25	1	Homoeorhynchia			meridionalis	8.3	8	8.14862	3.02656
27.25	1	Sphaeroidothyris			perfida	19.5	24.9	22.0352	4.46174
28.4	1	Telothyris			pyrenaica	5.8	5.2	5.49181	2.45728
28.4	1	Telothyris			pyrenaica	6.1	6	6.04979	2.59689
28.4	1	Telothyris			pyrenaica	6.9	5.5	6.16036	2.62301
28.4	1	Telothyris			pyrenaica	6.8	5.7	6.22575	2.63825
28.4	1	Telothyris			pyrenaica	7	7.1	7.04982	2.81759
28.4	1	Telothyris			pyrenaica	7	7.1	7.04982	2.81759
28.4	1	Homoeorhynchia			meridionalis	12.6	4.2	7.27461	2.86287
28.4	1	Homoeorhynchia			meridionalis	7.3	8.1	7.6896	2.94291
28.4	1	Telothyris			pyrenaica	8	7.5	7.74597	2.95345
28.4	1	Telothyris			pyrenaica	7.7	8.3	7.99437	2.99898
28.4	1	Homoeorhynchia			meridionalis	7.8	8.2	7.9975	2.99955
28.4	1	Telothyris			pyrenaica	8.1	8.1	8.1	3.01792
28.4	1	Telothyris			pyrenaica	8.2	8.2	8.2	3.03562
28.4	1	Telothyris			pyrenaica	7.8	8.9	8.33187	3.05864
28.4	1	Telothyris			pyrenaica	8.2	8.9	8.54283	3.09471
28.4	1	Telothyris			pyrenaica	8.2	9.9	9.00999	3.17153
28.4	1	Telothyris			pyrenaica	8.9	9.3	9.0978	3.18552
28.4	1	Homoeorhynchia			meridionalis	8.3	10.1	9.15587	3.1947
28.4	1	Homoeorhynchia			meridionalis	9	9.6	9.29516	3.21648
28.4	1	Telothyris			pyrenaica	9	9.8	9.39149	3.23135
28.4	1	Homoeorhynchia			meridionalis	9.8	9.3	9.54673	3.25501
28.4	1	Telothyris			pyrenaica	9.2	10	9.59166	3.26178
28.4	1	Homoeorhynchia			meridionalis	10.3	9.3	9.78724	3.2909
28.4	1	Homoeorhynchia			meridionalis	9.9	9.8	9.84987	3.30011
28.4	1	Telothyris			pyrenaica	10	10	10	3.32193
28.4	1	Homoeorhynchia			meridionalis	10.6	9.8	10.1922	3.34939
28.4	1	Telothyris			pyrenaica	10.5	10	10.247	3.35712
28.4	1	Telothyris			pyrenaica	11.5	10	10.7238	3.42275
28.4	1	Telothyris			pyrenaica	10.2	11.5	10.8305	3.43703
28.4	1	Telothyris			pyrenaica	11.9	10	10.9087	3.44741
28.4	1	Homoeorhynchia			meridionalis	11.7	10.2	10.9243	3.44947
28.4	1	Telothyris			pyrenaica	10	12.1	11	3.45943
28.4	1	Telothyris			pyrenaica	11	11.3	11.149	3.47884
28.4	1	Telothyris			pyrenaica	10.8	12.3	11.5256	3.52677
28.4	1	Telothyris			pyrenaica	11.1	13.1	12.0586	3.59199
28.4	1	Telothyris			pyrenaica	20	8.5	13.0384	3.7047
28.4	1	Telothyris			pyrenaica	17.6	17.4	17.4997	4.12926
28.4	1	Lobothyris			hispanica	19.7	27.3	23.1907	4.53548
28.4	1	Sphaeroidothyris			perfida	22.7	25	23.8223	4.57424
29.6	1	Telothyris			pyrenaica	3.2	3.2	3.2	1.67807
29.6	1	Telothyris			pyrenaica	3.8	3.8	3.8	1.926
29.6	1	Telothyris			pyrenaica	3.9	3.8	3.84968	1.94474
29.6	1	Telothyris			pyrenaica	8.2	8.9	8.54283	3.09471
29.6	1	Telothyris			pyrenaica	9.6	8.9	9.24338	3.20842
0.4	2	Gryphaea	Bilobissa		sublobata	3.1	3.6	3.34066	1.74013
0.4	2	Protocardia	Protocardia		striatula	4	3.9	3.94968	1.98174
0.4	2	Protocardia	Protocardia		striatula	4	3.9	3.94968	1.98174
0.4	2	Gryphaea	Catinula	cf.	crickleyensis	6.1	3	4.27785	2.09689
0.4	2	Parallelodon			hirsonensis	6.9	3	4.54973	2.18578
0.4	2	Protocardia	Protocardia		striatula	5.2	4.4	4.7833	2.25801
0.4	2	Entolium			corneolum	5	5	5	2.32193
0.4	2	Protocardia	Protocardia		striatula	6.4	5.8	6.09262	2.60706
0.4	2	Nicaniella			voltzi	7.1	6.8	6.94838	2.79668
0.4	2	Protocardia	Protocardia		striatula	6.9	7	6.94982	2.79698
0.4	2	Lycettia			lunularis	8.9	5.9	7.24638	2.85726
0.4	2	Pinna		cf.	folium	5.5	9.6	7.26636	2.86123
0.4	2	Protocardia	Protocardia		striatula	7.2	8	7.58947	2.924
0.4	2	Gryphaea	Bilobissa		sublobata	7.9	7.6	7.74855	2.95393
0.4	2	Protocardia	Protocardia		striatula	8.8	6.9	7.7923	2.96205
0.4	2	Gryphaea	Bilobissa		sublobata	7	8.9	7.89303	2.98058
0.4	2	Gryphaea	Bilobissa		sublobata	7	8.9	7.89303	2.98058
0.4	2	Protocardia	Protocardia		striatula	8.6	7.5	8.03119	3.00561
0.4	2	Gryphaea	Bilobissa		sublobata	7.9	8.7	8.29036	3.05143
0.4	2	Protocardia	Protocardia		striatula	9	7.9	8.43208	3.07589
0.4	2	Plagiostoma			punctatum	9.9	7.3	8.50118	3.08766
0.4	2	Protocardia	Protocardia		striatula	9.5	7.9	8.66314	3.11489
0.4	2	Protocardia	Protocardia		striatula	8.7	8.8	8.74986	3.12926
0.4	2	Gryphaea	Bilobissa		sublobata	9	10	9.48683	3.24593
0.4	2	Lycettia			lunularis	9.9	9.1	9.49158	3.24665
0.4	2	Protocardia	Protocardia		striatula	8.2	11	9.49737	3.24753
0.4	2	Gryphaea	Bilobissa		sublobata	7.9	11.5	9.53153	3.25271
0.4	2	Gryphaea	Bilobissa		sublobata	8.7	11	9.78264	3.29022
0.4	2	Lycettia			lunularis	8.9	11	9.89444	3.30662
0.4	2	Gryphaea	Bilobissa		sublobata	9	10.9	9.90454	3.30809
0.4	2	Protocardia	Protocardia		striatula	10.7	9.5	10.0822	3.33373
0.4	2	Pleuromya			uniformis	13.1	8.3	10.4274	3.3823
0.4	2	Protocardia	Protocardia		striatula	12	10	10.9545	3.45345
0.4	2	Protocardia	Protocardia		striatula	11.3	11.9	11.5961	3.53557
0.4	2	Gryphaea	Bilobissa		sublobata	10.6	13.9	12.1384	3.6015
0.4	2	Protocardia	Protocardia		striatula	12.8	11.8	12.2898	3.61939
0.4	2	Gryphaea	Bilobissa		sublobata	13.5	12	12.7279	3.66993
0.4	2	Gryphaea	Bilobissa		sublobata	13.5	12	12.7279	3.66993
0.4	2	Gryphaea	Bilobissa		sublobata	11.8	14	12.853	3.68403
0.4	2	Gryphaea	Bilobissa		sublobata	10.6	16	13.0231	3.703
0.4	2	Plagiostoma			punctatum	14.6	11.8	13.1255	3.71431
0.4	2	Lycettia			lunularis	12.8	15.7	14.176	3.82538
0.4	2	Plagiostoma			punctatum	17	12	14.2829	3.83621
0.4	2	Gryphaea	Bilobissa		sublobata	16.9	12.11	14.3059	3.83854
0.4	2	Protocardia	Protocardia		striatula	15	13.9	14.4395	3.85195
0.4	2	Gryphaea	Bilobissa		sublobata	14.3	17	15.5917	3.9627
0.4	2	Pleuromya			aequistriata	21	13	16.5227	4.04638
0.4	2	Lycettia			lunularis	14.1	20	16.7929	4.06978
0.4	2	Protocardia	Protocardia		striatula	17.6	17.2	17.3989	4.12092
0.4	2	Gryphaea	Bilobissa		sublobata	18.1	19.8	18.9309	4.24267
0.4	2	Plagiostoma			punctatum	23	16.1	19.2432	4.26628
0.4	2	Gryphaea	Bilobissa		sublobata	17.2	23.2	19.976	4.32019
0.4	2	Lycettia			lunularis	20.8	21.6	21.1962	4.40574
0.4	2	Pleuromya			aequistriata	30	15.5	21.5639	4.43054
0.4	2	Pleuromya			aequistriata	32.8	15	22.1811	4.47126
0.4	2	Pleuromya			aequistriata	29.5	16.9	22.3282	4.4808
0.4	2	Pleuromya			aequistriata	29	17.5	22.5278	4.49363
0.4	2	Pleuromya			aequistriata	31	17.3	23.1582	4.53345
0.4	2	Pleuromya			aequistriata	32	18	24	4.58496
0.4	2	Pleuromya			aequistriata	34	17.9	24.6698	4.62468
0.4	2	Pleuromya			aequistriata	36.1	17.1	24.8457	4.63493
0.4	2	Pleuromya			aequistriata	34.1	19.2	25.5875	4.67737
0.8	2	Gryphaea	Catinula	cf.	crickleyensis	4.1	3.5	3.78814	1.92149
0.8	2	Gryphaea	Bilobissa		sublobata	4	4.5	4.24264	2.08496
0.8	2	Gryphaea	Bilobissa		sublobata	5.5	4.1	4.74868	2.24753
0.8	2	Plicatula			spinosa	5.3	5.4	5.34977	2.41948
0.8	2	Protocardia	Protocardia		striatula	5.89	5.5	5.69166	2.50885
0.8	2	Lycettia			lunularis	5.5	6.1	5.79224	2.53412
0.8	2	Gryphaea	Bilobissa		sublobata	5	7.1	5.95819	2.57487
0.8	2	Pseudolimea			duplicata	6.8	5.9	6.33404	2.66312
0.8	2	Pseudolimea			duplicata	8	6.2	7.04273	2.81613
0.8	2	Gryphaea	Bilobissa		sublobata	7.6	7.9	7.74855	2.95393
0.8	2	Protocardia	Protocardia		striatula	7.9	7.8	7.84984	2.97266
0.8	2	Pseudopecten	Pseudopecten		dentatus	7.7	8.1	7.89747	2.98139
0.8	2	Gryphaea	Bilobissa		sublobata	7.6	8.5	8.03741	3.00673
0.8	2	Protocardia	Protocardia		striatula	9.5	7.1	8.21279	3.03787
0.8	2	Protocardia	Protocardia		striatula	8.9	8	8.43801	3.0769
0.8	2	Protocardia	Protocardia		striatula	9.1	7.9	8.4788	3.08386
0.8	2	Plicatula			spinosa	8	9.2	8.57904	3.10082
0.8	2	Protocardia	Protocardia		striatula	8.3	8.9	8.59477	3.10346
0.8	2	Plagiostoma			punctatum	10.9	7.3	8.9202	3.15708
0.8	2	Gryphaea	Bilobissa		sublobata	8.6	10.5	9.50263	3.24833
0.8	2	Gryphaea	Bilobissa		sublobata	9.9	9.5	9.69794	3.27768
0.8	2	Gryphaea	Bilobissa		sublobata	10	10.6	10.2956	3.36396
0.8	2	Gryphaea	Bilobissa		sublobata	14.8	7.8	10.7443	3.4255
0.8	2	Gryphaea	Bilobissa		sublobata	9.9	13.9	11.7307	3.55222
0.8	2	Gryphaea	Bilobissa		sublobata	9.3	15.2	11.8895	3.57162
0.8	2	Gryphaea	Bilobissa		sublobata	12.1	12	12.0499	3.59095
0.8	2	Gryphaea	Bilobissa		sublobata	11.2	14.2	12.6111	3.65662
0.8	2	Gryphaea	Bilobissa		sublobata	12.9	13.7	13.294	3.7327
0.8	2	Protocardia	Protocardia		striatula	15.8	12	13.7695	3.78341
0.8	2	Plagiostoma			punctatum	16.3	12	13.9857	3.80588
0.8	2	Pleuromya			aequistriata	13.9	14.9	14.3913	3.84713
0.8	2	Protocardia	Protocardia		striatula	10.6	19.9	14.5238	3.86034
0.8	2	Gryphaea	Bilobissa		sublobata	14.9	14.8	14.8499	3.89238
0.8	2	Gryphaea	Bilobissa		sublobata	16.9	15.2	16.0275	4.00248
0.8	2	Gryphaea	Bilobissa		sublobata	15.3	17.9	16.549	4.04867
0.8	2	Gryphaea	Bilobissa		sublobata	15.9	18	16.9174	4.08044
0.8	2	Gryphaea	Bilobissa		sublobata	18.1	15.9	16.9644	4.08444
0.8	2	Gryphaea	Bilobissa		sublobata	17.4	20	18.6548	4.22147
0.8	2	Gryphaea	Bilobissa		sublobata	16.1	23.5	19.4512	4.28179
0.8	2	Pseudopecten	Pseudopecten		dentatus	18.3	21	19.6036	4.29304
0.8	2	Gryphaea	Bilobissa		sublobata	30.1	13	19.7813	4.30607
0.8	2	Pleuromya			aequistriata	29	15.2	20.9952	4.39199
0.8	2	Pleuromya			aequistriata	32.3	14.3	21.4916	4.4257
0.8	2	Gryphaea	Bilobissa		sublobata	19.5	24.9	22.0352	4.46174
0.8	2	Pseudopecten	Pseudopecten		dentatus	21.2	23.8	22.4624	4.48944
0.8	2	Pleuromya			aequistriata	30.1	17.9	23.2119	4.53679
0.8	2	Pleuromya			aequistriata	32	19	24.6577	4.62396
0.8	2	Pleuromya			aequistriata	33.8	18.2	24.8024	4.63241
0.8	2	Pseudopecten	Pseudopecten		dentatus	26.9	25	25.9326	4.6967
0.8	2	Pseudopecten	Pseudopecten		dentatus	28.8	30	29.3939	4.87744
0.8	2	Pseudopecten	Pseudopecten		dentatus	33.9	37.1	35.4639	5.14828
1.6	2	Corbulomima		cf.	obscura	2	1.3	1.61245	0.689256
1.6	2	Corbulomima		cf.	obscura	2.1	2	2.04939	1.03519
1.6	2	Nicaniella			voltzi	2.5	2.1	2.29129	1.19616
1.6	2	Corbulomima		cf.	obscura	2.5	2.2	2.34521	1.22972
1.6	2	Corbulomima		cf.	obscura	3.2	2	2.52982	1.33904
1.6	2	Entolium			corneolum	3	2.9	2.94958	1.56051
1.6	2	Corbulomima		cf.	obscura	3.2	2.9	3.04631	1.60706
1.6	2	Entolium			corneolum	3.2	3.1	3.1496	1.65517
1.6	2	Corbulomima		cf.	obscura	3.7	2.7	3.1607	1.66024
1.6	2	Corbulomima		cf.	obscura	4	3	3.4641	1.79248
1.6	2	Corbulomima		cf.	obscura	4.1	3.1	3.56511	1.83395
1.6	2	Nicaniella			voltzi	3.6	3.6	3.6	1.848
1.6	2	Pseudolimea			duplicata	4	3.4	3.68782	1.88277
1.6	2	Gryphaea	Bilobissa		sublobata	3.9	3.9	3.9	1.96347
1.6	2	Gryphaea	Bilobissa		sublobata	5	3.6	4.24264	2.08496
1.6	2	Gryphaea	Bilobissa		sublobata	4.5	4.2	4.34741	2.12016
1.6	2	Grammatodon	Grammatodon		concinnus	5.6	3.4	4.36348	2.12548
1.6	2	Grammatodon	Grammatodon		concinnus	5.3	3.9	4.54643	2.18473
1.6	2	Pseudolimea			duplicata	4.6	4.6	4.6	2.20163
1.6	2	Entolium			corneolum	4.6	4.7	4.64973	2.21715
1.6	2	Corbulomima		cf.	obscura	5.4	4.5	4.9295	2.30144
1.6	2	Nicaniella			voltzi	5.4	4.6	4.98397	2.3173
1.6	2	Gryphaea	Bilobissa		sublobata	5.1	5	5.04975	2.33621
1.6	2	Gryphaea	Bilobissa		sublobata	5.5	5	5.24404	2.39068
1.6	2	Nicaniella			voltzi	5.5	5.4	5.44977	2.4462
1.6	2	Gryphaea	Bilobissa		sublobata	5.5	5.5	5.5	2.45943
1.6	2	Entolium			corneolum	5.5	6.5	5.97913	2.57994
1.6	2	Grammatodon	Grammatodon		concinnus	7.5	5	6.12372	2.61441
1.6	2	Nicaniella			voltzi	6.9	5.5	6.16036	2.62301
1.6	2	Gryphaea	Bilobissa		sublobata	6.6	5.9	6.24019	2.64159
1.6	2	Gryphaea	Bilobissa		sublobata	5.8	6.8	6.28013	2.65079
1.6	2	Gryphaea	Bilobissa		sublobata	6.1	6.5	6.29682	2.65462
1.6	2	Corbulomima		cf.	obscura	8.3	5.2	6.56963	2.71581
1.6	2	Gryphaea	Bilobissa		sublobata	6.7	6.6	6.64981	2.73331
1.6	2	Grammatodon	Grammatodon		concinnus	7.8	5.8	6.72607	2.74976
1.6	2	Gryphaea	Bilobissa		sublobata	7.2	7	7.0993	2.82768
1.6	2	Pinna		cf.	folium	11.2	4.7	7.25534	2.85904
1.6	2	Gryphaea	Bilobissa		sublobata	6.7	8	7.3212	2.87208
1.6	2	Gryphaea	Bilobissa		sublobata	7.2	7.5	7.34847	2.87744
1.6	2	Entolium			corneolum	7.5	8	7.74597	2.95345
1.6	2	Pinna		cf.	folium	3	20	7.74597	2.95345
1.6	2	Gryphaea	Bilobissa		sublobata	7.1	8.6	7.81409	2.96608
1.6	2	Grammatodon	Grammatodon		concinnus	10.3	6	7.8613	2.97477
1.6	2	Gryphaea	Bilobissa		sublobata	7.3	9.1	8.15046	3.02688
1.6	2	Gryphaea	Bilobissa		sublobata	9	7.5	8.21584	3.03841
1.6	2	Gryphaea	Bilobissa		sublobata	10.4	6.9	8.47113	3.08255
1.6	2	Gryphaea	Bilobissa		sublobata	8.1	9.1	8.58545	3.10189
1.6	2	Gryphaea	Bilobissa		sublobata	8.1	9.1	8.58545	3.10189
1.6	2	Gryphaea	Bilobissa		sublobata	8.2	9.2	8.68562	3.11863
1.6	2	Gryphaea	Bilobissa		sublobata	8.5	9	8.74643	3.12869
1.6	2	Gryphaea	Bilobissa		sublobata	9.2	9.2	9.2	3.20163
1.6	2	Gryphaea	Bilobissa		sublobata	8.9	10	9.43398	3.23787
1.6	2	Gryphaea	Bilobissa		sublobata	9.5	10	9.74679	3.28493
1.6	2	Protocardia	Protocardia		striatula	10.3	9.5	9.89192	3.30625
1.6	2	Gryphaea	Bilobissa		sublobata	9.6	10.2	9.89545	3.30677
1.6	2	Gryphaea	Bilobissa		sublobata	9.9	9.9	9.9	3.30743
1.6	2	Protocardia	Protocardia		striatula	10.9	9	9.90454	3.30809
1.6	2	Gryphaea	Bilobissa		sublobata	12	8.3	9.97998	3.31904
1.6	2	Gryphaea	Bilobissa		sublobata	9.5	10.5	9.98749	3.32012
1.6	2	Gryphaea	Bilobissa		sublobata	10	10	10	3.32193
1.6	2	Pinna		cf.	folium	15	7.5	10.6066	3.40689
1.6	2	Gryphaea	Bilobissa		sublobata	9	13.8	11.1445	3.47826
1.6	2	Gryphaea	Bilobissa		sublobata	10	13	11.4018	3.51118
1.6	2	Entolium			corneolum	11	12	11.4891	3.5222
1.6	2	Gryphaea	Bilobissa		sublobata	11.9	13.6	12.7216	3.66921
1.6	2	Gryphaea	Bilobissa		sublobata	13.8	14.4	14.0968	3.8173
1.6	2	Gryphaea	Bilobissa		sublobata	12.2	16.3	14.1018	3.8178
1.6	2	Pronoella	Pronoella		intermedia	16.5	12.2	14.188	3.8266
1.6	2	Gryphaea	Bilobissa		sublobata	14.6	14.6	14.6	3.8679
1.6	2	Pleuromya			uniformis	24.1	10.1	15.6016	3.96362
1.6	2	Pinna		cf.	folium	23	12	16.6132	4.05426
1.6	2	Protocardia	Protocardia		striatula	17.5	16	16.7332	4.06464
1.6	2	Gryphaea	Bilobissa		sublobata	15.8	21.2	18.3019	4.19392
1.6	2	Pseudopecten	Pseudopecten		dentatus	16.9	20.1	18.4307	4.20404
1.6	2	Pleuromya			uniformis	29	13.8	20.005	4.32229
1.6	2	Pronoella	Pronoella		intermedia	24	34.8	28.8998	4.85299
2.8	2	Gryphaea	Bilobissa		sublobata	8	5.2	6.44981	2.68926
2.8	2	Pseudopecten	Pseudopecten		dentatus	7.1	8	7.53658	2.91391
2.8	2	Gryphaea	Bilobissa		sublobata	7.7	7.8	7.74984	2.95417
2.8	2	Gryphaea	Bilobissa		sublobata	9.3	8	8.62554	3.10862
2.8	2	Gryphaea	Bilobissa		sublobata	8.7	10.3	9.46626	3.24279
2.8	2	Gryphaea	Bilobissa		sublobata	9.8	9.6	9.69948	3.27791
2.8	2	Gryphaea	Bilobissa		sublobata	10.2	10	10.0995	3.33621
2.8	2	Gryphaea	Bilobissa		sublobata	9.5	13	11.1131	3.47418
2.8	2	Gryphaea	Bilobissa		sublobata	9.4	14.2	11.5534	3.53024
2.8	2	Gryphaea	Bilobissa		sublobata	9.7	13.9	11.6116	3.5375
2.8	2	Pseudopecten	Pseudopecten		dentatus	12.1	11.3	11.6932	3.54759
2.8	2	Gryphaea	Bilobissa		sublobata	7.3	19	11.7771	3.55791
2.8	2	Gryphaea	Bilobissa		sublobata	10.2	13.9	11.9071	3.57376
2.8	2	Gryphaea	Bilobissa		sublobata	10.9	13.2	11.995	3.58436
2.8	2	Pseudopecten	Pseudopecten		dentatus	12.6	11.9	12.245	3.61412
2.8	2	Gryphaea	Bilobissa		sublobata	11	13.8	12.3207	3.62301
2.8	2	Gryphaea	Bilobissa		sublobata	10.5	14.6	12.3814	3.63011
2.8	2	Gryphaea	Bilobissa		sublobata	11.5	15	13.1339	3.71523
2.8	2	Gryphaea	Bilobissa		sublobata	12.5	15.7	14.0089	3.80827
2.8	2	Gryphaea	Bilobissa		sublobata	14.3	13.8	14.0478	3.81227
2.8	2	Gryphaea	Bilobissa		sublobata	12.5	16.2	14.2302	3.83089
2.8	2	Gryphaea	Bilobissa		sublobata	14.8	14.5	14.6492	3.87275
2.8	2	Gryphaea	Bilobissa		sublobata	12.4	18.6	15.1868	3.92475
2.8	2	Gryphaea	Bilobissa		sublobata	13.2	18.5	15.6269	3.96596
2.8	2	Gryphaea	Bilobissa		sublobata	15.2	17.5	16.3095	4.02764
2.8	2	Gryphaea	Bilobissa		sublobata	17.3	15.8	16.533	4.04728
2.8	2	Gryphaea	Bilobissa		sublobata	16.2	18.7	17.4052	4.12144
2.8	2	Gryphaea	Bilobissa		sublobata	18.9	17.2	18.03	4.17233
2.8	2	Gryphaea	Bilobissa		sublobata	18.8	17.5	18.1384	4.18097
2.8	2	Gryphaea	Bilobissa		sublobata	15.8	24.2	19.554	4.28939
2.8	2	Gryphaea	Bilobissa		sublobata	19.5	20	19.7484	4.30367
2.8	2	Gryphaea	Bilobissa		sublobata	18.1	22.1	20.0002	4.32195
2.8	2	Gryphaea	Bilobissa		sublobata	19.1	22.7	20.8223	4.38006
2.8	2	Weyla	Weyla		pradoana	22	21	21.4942	4.42587
2.8	2	Gryphaea	Bilobissa		sublobata	22.2	23	22.5965	4.49802
2.8	2	Pleuromya			uniformis	30	17.8	23.1084	4.53035
2.8	2	Gryphaea	Bilobissa		sublobata	21	25.5	23.1409	4.53237
2.8	2	Pseudopecten	Pseudopecten		dentatus	32.5	34.1	33.2904	5.05703
3.4	2	Entolium			corneolum	4.2	4.5	4.34741	2.12016
3.4	2	Pseudolimea			duplicata	4.5	5.1	4.79062	2.26021
3.4	2	Entolium			corneolum	6.7	6.3	6.49692	2.69976
3.4	2	Grammatodon	Grammatodon		concinnus	9.2	5	6.78233	2.76178
3.4	2	Gryphaea	Bilobissa		sublobata	7.8	7.5	7.64853	2.93518
3.4	2	Pseudolimea			duplicata	7.7	7.8	7.74984	2.95417
3.4	2	Gryphaea	Bilobissa		sublobata	7.6	8.6	8.08455	3.01517
3.4	2	Gryphaea	Bilobissa		sublobata	7.3	9.5	8.32766	3.05791
3.4	2	Pronoella	Pronoella		intermedia	10.5	6.9	8.51176	3.08946
3.4	2	Pseudolimea			duplicata	9.5	9	9.24662	3.20893
3.4	2	Protocardia	Protocardia		striatula	10.1	9.1	9.58697	3.26107
3.4	2	Gryphaea	Bilobissa		sublobata	9.2	10	9.59166	3.26178
3.4	2	Gryphaea	Bilobissa		sublobata	9.5	10.2	9.84378	3.29921
3.4	2	Protocardia	Protocardia		striatula	11	9	9.94987	3.31468
3.4	2	Gryphaea	Bilobissa		sublobata	10	10	10	3.32193
3.4	2	Pseudolimea			duplicata	10.4	10.6	10.4995	3.39225
3.4	2	Gryphaea	Bilobissa		sublobata	10	13.9	11.7898	3.55947
3.4	2	Gryphaea	Bilobissa		sublobata	9.9	14.5	11.9812	3.5827
3.4	2	Gryphaea	Bilobissa		sublobata	10.5	14.9	12.508	3.64478
3.4	2	Gryphaea	Bilobissa		sublobata	10.2	15.4	12.5332	3.64768
3.4	2	Pseudopecten	Pseudopecten		dentatus	13.4	13.8	13.5985	3.76538
3.4	2	Gryphaea	Bilobissa		sublobata	12.4	15.2	13.7288	3.77913
3.4	2	Protocardia	Protocardia		striatula	16	13	14.4222	3.85022
3.4	2	Pinna		cf.	folium	21.5	10	14.6629	3.8741
3.4	2	Gryphaea	Bilobissa		sublobata	12.8	17	14.7513	3.88277
3.4	2	Gryphaea	Bilobissa		sublobata	15.3	17.4	16.3162	4.02824
3.4	2	Protocardia	Protocardia		striatula	17.9	15	16.386	4.03439
3.4	2	Grammatodon	Grammatodon		concinnus	24.1	11.5	16.6478	4.05726
3.4	2	Protocardia	Protocardia		striatula	18.9	15.2	16.9493	4.08316
3.4	2	Pleuromya			uniformis	19.3	14.9	16.9579	4.08388
3.4	2	Pseudopecten	Pseudopecten		dentatus	17.5	17	17.2482	4.10837
3.4	2	Protocardia	Protocardia		striatula	20.2	16	17.9778	4.16814
3.4	2	Gryphaea	Bilobissa		sublobata	16.9	20	18.3848	4.20044
3.4	2	Gryphaea	Bilobissa		sublobata	18.1	18.9	18.4957	4.20912
3.4	2	Pinna		cf.	folium	24	15	18.9737	4.24593
3.4	2	Gryphaea	Bilobissa		sublobata	19.4	18.7	19.0468	4.25148
3.4	2	Gryphaea	Bilobissa		sublobata	15.2	24.3	19.2187	4.26444
3.4	2	Gryphaea	Bilobissa		sublobata	21	21.2	21.0998	4.39915
3.4	2	Gryphaea	Bilobissa		sublobata	19.5	25	22.0794	4.46463
3.4	2	Gryphaea	Bilobissa		sublobata	20.9	23.6	22.209	4.47307
3.4	2	Gryphaea	Bilobissa		sublobata	19	31.5	24.4643	4.6126
3.4	2	Pinna		cf.	folium	31.5	21.5	26.024	4.70177
3.4	2	Gryphaea	Bilobissa		sublobata	21.5	34	27.037	4.75686
3.4	2	Pleuromya			uniformis	36.3	23.4	29.1448	4.86517
4	2	Placunopsis			radiata	2.8	4	3.34664	1.74271
4	2	Gryphaea	Catinula	cf.	crickleyensis	4.1	3.7	3.89487	1.96157
4	2	Gryphaea	Bilobissa		sublobata	4.1	4.8	4.43621	2.14933
4	2	Gryphaea	Catinula	cf.	crickleyensis	4	5	4.47214	2.16096
4	2	Gryphaea	Bilobissa		sublobata	4	5	4.47214	2.16096
4	2	Pholadomya	Pholadomya		ambigua	6.9	3.3	4.77179	2.25453
4	2	Gryphaea	Bilobissa		sublobata	5.1	7.1	6.01747	2.58916
4	2	Gryphaea	Bilobissa		sublobata	6.1	6.1	6.1	2.60881
4	2	Gryphaea	Bilobissa		sublobata	6.2	6.5	6.34823	2.66635
4	2	Gryphaea	Bilobissa		sublobata	5.6	7.2	6.3498	2.66671
4	2	Gryphaea	Catinula	cf.	crickleyensis	5.1	8.1	6.42729	2.68421
4	2	Gryphaea	Bilobissa		sublobata	6.4	7.2	6.78823	2.76303
4	2	Plagiostoma			punctatum	7.6	6.4	6.97424	2.80204
4	2	Plagiostoma			punctatum	6.9	7.3	7.09718	2.82725
4	2	Plagiostoma			punctatum	7	7.5	7.24569	2.85712
4	2	Plicatula			auricola	7	7.5	7.24569	2.85712
4	2	Mactromya			cardioides	8.9	6.2	7.42832	2.89304
4	2	Protocardia	Protocardia		striatula	8.5	6.5	7.43303	2.89395
4	2	Gryphaea	Bilobissa		sublobata	9.2	8.3	8.73842	3.12737
4	2	Gryphaea	Bilobissa		sublobata	8.1	9.9	8.95489	3.16268
4	2	Gryphaea	Bilobissa		sublobata	8.3	11	9.5551	3.25627
4	2	Gryphaea	Bilobissa		sublobata	9.8	10	9.89949	3.30735
4	2	Gryphaea	Bilobissa		sublobata	8.2	12.2	10.002	3.32222
4	2	Gryphaea	Bilobissa		sublobata	9.3	11	10.1143	3.33833
4	2	Gryphaea	Bilobissa		sublobata	8.9	11.5	10.1168	3.33868
4	2	Gryphaea	Bilobissa		sublobata	7.8	13.5	10.2616	3.35918
4	2	Gryphaea	Bilobissa		sublobata	8.4	14.5	11.0363	3.46419
4	2	Eopecten			velatus	11.2	10.9	11.049	3.46584
4	2	Gryphaea	Bilobissa		sublobata	8.2	15.8	11.3824	3.50874
4	2	Parallelodon			hirsonensis	15	8.9	11.5542	3.53035
4	2	Gryphaea	Bilobissa		sublobata	10.8	12.4	11.5724	3.53261
4	2	Gryphaea	Bilobissa		sublobata	9.1	14.9	11.6443	3.54155
4	2	Gryphaea	Bilobissa		sublobata	9.6	14.3	11.7167	3.55049
4	2	Plicatula			spinosa	11.3	12.5	11.8849	3.57105
4	2	Gryphaea	Bilobissa		sublobata	10.2	13.9	11.9071	3.57376
4	2	Gryphaea	Bilobissa		sublobata	11	13.1	12.0042	3.58546
4	2	Gryphaea	Bilobissa		sublobata	12	12.1	12.0499	3.59095
4	2	Gryphaea	Bilobissa		sublobata	9.6	15.2	12.0797	3.59452
4	2	Gryphaea	Bilobissa		sublobata	10.7	13.9	12.1955	3.60828
4	2	Gryphaea	Bilobissa		sublobata	11.5	13	12.227	3.612
4	2	Gryphaea	Bilobissa		sublobata	11.3	14	12.5778	3.6528
4	2	Gryphaea	Bilobissa		sublobata	13.3	12	12.6333	3.65916
4	2	Gryphaea	Bilobissa		sublobata	11.5	14	12.6886	3.66546
4	2	Gryphaea	Bilobissa		sublobata	11.2	14.4	12.6996	3.66671
4	2	Protocardia	Protocardia		striatula	12.6	12.8	12.6996	3.66671
4	2	Plagiostoma			punctatum	13.5	12.2	12.8335	3.68185
4	2	Gryphaea	Bilobissa		sublobata	12	14	12.9615	3.69616
4	2	Gryphaea	Bilobissa		sublobata	12.5	17	14.5774	3.86566
4	2	Gryphaea	Bilobissa		sublobata	14.2	15.8	14.9787	3.90484
4	2	Gryphaea	Bilobissa		sublobata	13.1	17.2	15.0107	3.90792
4	2	Gryphaea	Bilobissa		sublobata	16.5	14.1	15.2529	3.93101
4	2	Gryphaea	Bilobissa		sublobata	13.2	18	15.4143	3.9462
4	2	Gryphaea	Bilobissa		sublobata	13.9	17.1	15.4172	3.94647
4	2	Gryphaea	Bilobissa		sublobata	17.3	14.8	16.0012	4.00011
4	2	Plagiostoma			punctatum	18.6	14.9	16.6475	4.05724
4	2	Gryphaea	Bilobissa		sublobata	14.6	19	16.6553	4.05791
4	2	Gryphaea	Bilobissa		sublobata	16.1	17.5	16.7854	4.06914
4	2	Gryphaea	Bilobissa		sublobata	12.7	22.2	16.7911	4.06962
4	2	Mactromya			cardioides	18.5	15.6	16.9882	4.08646
4	2	Protocardia	Protocardia		striatula	17.9	16.9	17.3928	4.12042
4	2	Gryphaea	Bilobissa		sublobata	19.1	16	17.4814	4.12775
4	2	Lycettia			lunularis	14	23	17.9444	4.16546
4	2	Gryphaea	Bilobissa		sublobata	17.9	18	17.9499	4.16591
4	2	Gryphaea	Bilobissa		sublobata	15.3	22	18.3467	4.19745
4	2	Eopecten			velatus	15.5	21.9	18.4242	4.20353
4	2	Gryphaea	Bilobissa		sublobata	14.8	23.8	18.7681	4.23021
4	2	Gryphaea	Bilobissa		sublobata	18.9	20	19.4422	4.28112
4	2	Plagiostoma			punctatum	21.2	18	19.5346	4.28796
4	2	Gryphaea	Bilobissa		sublobata	17.5	22.8	19.975	4.32012
4	2	Gryphaea	Bilobissa		sublobata	19	22.5	20.6761	4.36989
4	2	Gryphaea	Bilobissa		sublobata	22.9	20.6	21.7196	4.44092
4	2	Pleuromya			aequistriata	28	16.9	21.7532	4.44315
4	2	Pleuromya			aequistriata	26	19	22.2261	4.47418
4	2	Gryphaea	Bilobissa		sublobata	20	25	22.3607	4.48289
4	2	Pseudopecten	Pseudopecten		dentatus	22.2	23	22.5965	4.49802
4	2	Gryphaea	Bilobissa		sublobata	21	25.9	23.3217	4.5436
4	2	Gryphaea	Bilobissa		sublobata	22.6	24.4	23.4828	4.55353
4	2	Pseudopecten	Pseudopecten		dentatus	23.6	24	23.7992	4.57284
4	2	Gryphaea	Bilobissa		sublobata	23.2	25.1	24.1313	4.59283
4	2	Gryphaea	Bilobissa		sublobata	23.5	25	24.2384	4.59922
4	2	Gryphaea	Bilobissa		sublobata	21.1	28.2	24.393	4.6084
4	2	Weyla	Weyla		pradoana	24	27	25.4558	4.66993
4	2	Protocardia	Protocardia		striatula	28.5	25.9	27.1689	4.76389
4	2	Pronoella	Pronoella		intermedia	34	26	29.7321	4.89395
4	2	Pleuromya			aequistriata	36.8	26	30.9322	4.95104
4	2	Gryphaea	Bilobissa		sublobata	34.8	33.6	34.1947	5.0957
4	2	Pholadomya	Pholadomya		ambigua	64.6	61.5	63.0309	5.97799
4.6	2	Parvamussium			pumilum	5	6	5.47723	2.45345
4.6	2	Pseudolimea			duplicata	6.9	7.1	6.99929	2.80721
4.6	2	Protocardia	Protocardia		striatula	10	7.5	8.66025	3.11441
4.6	2	Nicaniella			voltzi	9.7	7.9	8.75386	3.12992
4.6	2	Gryphaea	Bilobissa		sublobata	7.5	10.3	8.7892	3.13573
4.6	2	Protocardia	Protocardia		striatula	9.7	8	8.80909	3.13899
4.6	2	Gryphaea	Bilobissa		sublobata	9	8.7	8.84873	3.14547
4.6	2	Pseudolimea			duplicata	8	10	8.94427	3.16096
4.6	2	Nicaniella			voltzi	11.1	8.7	9.827	3.29675
4.6	2	Gryphaea	Bilobissa		sublobata	7.8	12.4	9.83463	3.29787
4.6	2	Parallelodon			hirsonensis	13.9	8	10.5451	3.39851
4.6	2	Gryphaea	Bilobissa		sublobata	10.6	11.8	11.1839	3.48335
4.6	2	Nicaniella			voltzi	13.3	10.2	11.6473	3.54193
4.6	2	Parallelodon			hirsonensis	16.8	8.2	11.7371	3.55301
4.6	2	Pronoella	Pronoella		intermedia	14.8	9.5	11.8575	3.56773
4.6	2	Gryphaea	Bilobissa		sublobata	11	13	11.9583	3.57994
4.6	2	Nicaniella			voltzi	13.8	11	12.3207	3.62301
4.6	2	Pronoella	Pronoella		intermedia	15	11	12.8452	3.68316
4.6	2	Pseudolimea			duplicata	12.9	13	12.9499	3.69487
4.6	2	Pronoella	Pronoella		intermedia	15.1	11.2	13.0046	3.70095
4.6	2	Gryphaea	Bilobissa		sublobata	13.7	12.5	13.0863	3.70998
4.6	2	Gryphaea	Bilobissa		sublobata	12.7	14	13.3342	3.73706
4.6	2	Gryphaea	Bilobissa		sublobata	12	15	13.4164	3.74593
4.6	2	Gryphaea	Bilobissa		sublobata	11.5	15.9	13.5222	3.75726
4.6	2	Gryphaea	Bilobissa		sublobata	12.6	15	13.7477	3.78112
4.6	2	Gryphaea	Bilobissa		sublobata	12.3	16	14.0285	3.81029
4.6	2	Gryphaea	Bilobissa		sublobata	11.2	17.7	14.0798	3.81555
4.6	2	Plicatula			auricola	14	16.2	15.0599	3.91264
4.6	2	Plicatula			spinosa	13.9	16.4	15.0983	3.91632
4.6	2	Gryphaea	Bilobissa		sublobata	11.6	20.2	15.3075	3.93617
4.6	2	Gryphaea	Bilobissa		sublobata	15	16	15.4919	3.95345
4.6	2	Gryphaea	Bilobissa		sublobata	14.6	17.3	15.8928	3.9903
4.6	2	Gryphaea	Bilobissa		sublobata	17.5	15.2	16.3095	4.02764
4.6	2	Gryphaea	Bilobissa		sublobata	12.8	21.9	16.7428	4.06547
4.6	2	Gryphaea	Bilobissa		sublobata	15.8	18.3	17.0041	4.08781
4.6	2	Parallelodon			hirsonensis	24.5	13.1	17.9151	4.1631
4.6	2	Plicatula			auricola	17.3	19.8	18.5078	4.21006
4.6	2	Gryphaea	Bilobissa		sublobata	18.8	21	19.8696	4.31249
4.6	2	Pronoella	Pronoella		intermedia	22.5	18.8	20.567	4.36226
4.6	2	Parallelodon			hirsonensis	29.3	14.5	20.6119	4.3654
4.6	2	Parallelodon			hirsonensis	28.9	15	20.8207	4.37994
4.6	2	Pleuromya			aequistriata	25.9	17.4	21.2288	4.40795
4.6	2	Gryphaea	Bilobissa		sublobata	21.5	26	23.6432	4.56335
4.6	2	Pronoella	Pronoella		intermedia	26.8	22.6	24.6106	4.62121
4.6	2	Pleuromya			uniformis	32.8	19.1	25.0296	4.64556
4.6	2	Gryphaea	Bilobissa		sublobata	22	34.8	27.6695	4.79022
4.6	2	Gryphaea	Bilobissa		sublobata	24.5	31.7	27.8684	4.80056
4.6	2	Myoconcha			sp.	41	20	28.6356	4.83974
4.6	2	Gryphaea	Bilobissa		sublobata	28.5	30	29.2404	4.86989
4.6	2	Myoconcha			sp.	43	23	31.4484	4.97491
4.6	2	Eopecten			velatus	39.1	34.5	36.7281	5.19881
4.6	2	Gryphaea	Bilobissa		sublobata	33.8	42.5	37.9012	5.24417
4.6	2	Plagiostoma			giganteum	53	50	51.4782	5.68589
5.2	2	Corbulomima		cf.	obscura	4.8	2.9	3.73095	1.89954
5.2	2	Arcomytilus			pectinatus	1.9	13.5	5.06458	2.34044
5.2	2	Placunopsis			radiata	6	5	5.47723	2.45345
5.2	2	Gryphaea	Bilobissa		sublobata	7.9	5.7	6.71044	2.74641
5.2	2	Pseudolimea			duplicata	8.1	7.9	7.99937	2.99989
5.2	2	Gryphaea	Bilobissa		sublobata	9	7.2	8.04984	3.00896
5.2	2	Nicaniella			voltzi	8.7	7.8	8.23772	3.04224
5.2	2	Gryphaea	Bilobissa		sublobata	7.9	9	8.43208	3.07589
5.2	2	Gryphaea	Bilobissa		sublobata	8.6	8.5	8.54985	3.0959
5.2	2	Gryphaea	Bilobissa		sublobata	7.8	9.4	8.56271	3.09807
5.2	2	Gryphaea	Bilobissa		sublobata	8.3	9	8.64292	3.11152
5.2	2	Gryphaea	Bilobissa		sublobata	8.1	9.8	8.90955	3.15535
5.2	2	Modiolus	Modiolus		imbricatus	10.1	7.9	8.93252	3.15907
5.2	2	Nicaniella			voltzi	9.7	8.5	9.0802	3.18272
5.2	2	Gryphaea	Bilobissa		sublobata	9.1	9.5	9.29785	3.2169
5.2	2	Nicaniella			voltzi	10	8.7	9.32738	3.22147
5.2	2	Gryphaea	Bilobissa		sublobata	8.3	10.5	9.33542	3.22271
5.2	2	Gryphaea	Bilobissa		sublobata	8.9	9.9	9.38669	3.23062
5.2	2	Gryphaea	Bilobissa		sublobata	9.6	9.6	9.6	3.26303
5.2	2	Pronoella	Pronoella		intermedia	10	9.4	9.69536	3.27729
5.2	2	Gryphaea	Bilobissa		sublobata	9.2	10.9	10.014	3.32395
5.2	2	Gryphaea	Bilobissa		sublobata	8.9	12.1	10.3774	3.37537
5.2	2	Gryphaea	Bilobissa		sublobata	8.3	13.8	10.7023	3.41985
5.2	2	Gryphaea	Bilobissa		sublobata	10.5	11	10.7471	3.42587
5.2	2	Gryphaea	Bilobissa		sublobata	9.9	12.2	10.99	3.45812
5.2	2	Gryphaea	Bilobissa		sublobata	10	12.2	11.0454	3.46537
5.2	2	Nicaniella			voltzi	12.2	10.2	11.1553	3.47965
5.2	2	Pseudolimea			duplicata	10.5	11.9	11.1781	3.4826
5.2	2	Nicaniella			voltzi	12.1	10.8	11.4315	3.51495
5.2	2	Pseudolimea			duplicata	12.2	11.2	11.6893	3.54712
5.2	2	Gryphaea	Bilobissa		sublobata	11.5	11.9	11.6983	3.54823
5.2	2	Gryphaea	Bilobissa		sublobata	9.2	14.9	11.7081	3.54944
5.2	2	Gryphaea	Bilobissa		sublobata	10	13.8	11.7473	3.55426
5.2	2	Gryphaea	Bilobissa		sublobata	10.5	13.2	11.7729	3.55739
5.2	2	Gryphaea	Bilobissa		sublobata	11.5	12.1	11.7962	3.56025
5.2	2	Plicatula			spinosa	11	12.9	11.9122	3.57437
5.2	2	Gryphaea	Bilobissa		sublobata	10	14.3	11.9583	3.57994
5.2	2	Protocardia	Protocardia		striatula	13.4	11	12.1408	3.6018
5.2	2	Gryphaea	Bilobissa		sublobata	10.1	15	12.3085	3.62159
5.2	2	Gryphaea	Bilobissa		sublobata	13.2	12.1	12.638	3.6597
5.2	2	Gryphaea	Bilobissa		sublobata	12.1	13.6	12.8281	3.68123
5.2	2	Gryphaea	Bilobissa		sublobata	10.6	15.8	12.9414	3.69392
5.2	2	Gryphaea	Bilobissa		sublobata	11.9	14.8	13.271	3.73021
5.2	2	Gryphaea	Bilobissa		sublobata	11.8	15.9	13.6974	3.77583
5.2	2	Protocardia	Protocardia		striatula	15.8	12.1	13.8268	3.78939
5.2	2	Gryphaea	Bilobissa		sublobata	13.9	14.2	14.0492	3.81242
5.2	2	Gryphaea	Bilobissa		sublobata	12.9	15.6	14.1859	3.82639
5.2	2	Gryphaea	Bilobissa		sublobata	14.2	14.2	14.2	3.82782
5.2	2	Gryphaea	Bilobissa		sublobata	12.2	17.2	14.4859	3.85657
5.2	2	Gryphaea	Bilobissa		sublobata	12.6	17	14.6356	3.87141
5.2	2	Gryphaea	Bilobissa		sublobata	13.4	16.5	14.8694	3.89428
5.2	2	Gryphaea	Bilobissa		sublobata	12.5	17.9	14.9583	3.90287
5.2	2	Gryphaea	Bilobissa		sublobata	13.5	17	15.1493	3.92118
5.2	2	Pseudopecten	Pseudopecten		dentatus	14.7	15.8	15.2401	3.9298
5.2	2	Gryphaea	Bilobissa		sublobata	13	17.9	15.2545	3.93116
5.2	2	Gryphaea	Bilobissa		sublobata	12.9	18.6	15.49	3.95326
5.2	2	Gryphaea	Bilobissa		sublobata	16.1	15	15.5403	3.95794
5.2	2	Pinna		cf.	folium	19	12.8	15.5949	3.963
5.2	2	Gryphaea	Bilobissa		sublobata	13	18.9	15.6748	3.97038
5.2	2	Gryphaea	Bilobissa		sublobata	13.8	18.8	16.1071	4.00963
5.2	2	Gryphaea	Bilobissa		sublobata	15.9	17.7	16.7759	4.06832
5.2	2	Gryphaea	Bilobissa		sublobata	14.5	20	17.0294	4.08995
5.2	2	Gryphaea	Bilobissa		sublobata	19.8	15	17.2337	4.10716
5.2	2	Grammatodon	Grammatodon		concinnus	20.5	14.8	17.4184	4.12254
5.2	2	Pseudopecten	Pseudopecten		dentatus	18	17	17.4929	4.12869
5.2	2	Gryphaea	Bilobissa		sublobata	18.1	17	17.5414	4.13269
5.2	2	Plicatula			spinosa	15.1	20.5	17.594	4.13701
5.2	2	Gryphaea	Bilobissa		sublobata	16.1	19.6	17.764	4.15089
5.2	2	Gryphaea	Bilobissa		sublobata	15.1	21	17.8073	4.1544
5.2	2	Gryphaea	Bilobissa		sublobata	17	19.5	18.2071	4.18643
5.2	2	Gryphaea	Bilobissa		sublobata	17.5	19	18.2346	4.18861
5.2	2	Parallelodon			hirsonensis	28	12	18.3303	4.19616
5.2	2	Gryphaea	Bilobissa		sublobata	15.2	22.2	18.3695	4.19924
5.2	2	Gryphaea	Bilobissa		sublobata	17.2	20.3	18.6858	4.22387
5.2	2	Gryphaea	Bilobissa		sublobata	17.1	20.9	18.9048	4.24068
5.2	2	Weyla	Weyla		pradoana	18	20	18.9737	4.24593
5.2	2	Gryphaea	Bilobissa		sublobata	17.4	21	19.1154	4.25667
5.2	2	Gryphaea	Bilobissa		sublobata	17	22	19.3391	4.27345
5.2	2	Gryphaea	Bilobissa		sublobata	19	20	19.4936	4.28493
5.2	2	Gryphaea	Bilobissa		sublobata	16	23.8	19.5141	4.28644
5.2	2	Gryphaea	Bilobissa		sublobata	20.4	19	19.6876	4.29921
5.2	2	Gryphaea	Bilobissa		sublobata	21	20.9	20.9499	4.38887
5.2	2	Pronoella	Pronoella		intermedia	26	18.9	22.1675	4.47038
5.2	2	Gryphaea	Bilobissa		sublobata	20.8	23.9	22.2962	4.47873
5.2	2	Pleuromya			aequistriata	26.2	19.1	22.3701	4.4835
5.2	2	Gryphaea	Bilobissa		sublobata	19.8	25.5	22.47	4.48993
5.2	2	Gryphaea	Bilobissa		sublobata	22.5	28	25.0998	4.6496
5.2	2	Arcomytilus			pectinatus	31.2	21	25.5969	4.6779
5.2	2	Pleuromya			uniformis	34.2	22.9	27.9854	4.8066
5.2	2	Pseudopecten	Pseudopecten		dentatus	30	32	30.9839	4.95345
5.2	2	Arcomya			sp.	52.5	32.3	41.1795	5.36385
5.6	2	Gryphaea	Bilobissa		sublobata	4	4.8	4.38178	2.13152
5.6	2	Gryphaea	Bilobissa		sublobata	5.6	6.1	5.84466	2.54712
5.6	2	Pseudolimea			duplicata	8	7.8	7.89937	2.98174
5.6	2	Pseudolimea			duplicata	6.8	10.3	8.36899	3.06505
5.6	2	Gryphaea	Bilobissa		sublobata	8	8.9	8.43801	3.0769
5.6	2	Gryphaea	Bilobissa		sublobata	6.9	10.6	8.55219	3.09629
5.6	2	Gryphaea	Bilobissa		sublobata	7.4	10.6	8.85664	3.14676
5.6	2	Gryphaea	Bilobissa		sublobata	9.9	9	9.43928	3.23868
5.6	2	Gryphaea	Bilobissa		sublobata	10.5	8.9	9.66695	3.27306
5.6	2	Gryphaea	Bilobissa		sublobata	10.1	10.1	10.1	3.33628
5.6	2	Gryphaea	Bilobissa		sublobata	9	11.8	10.3053	3.36532
5.6	2	Gryphaea	Bilobissa		sublobata	11.2	9.6	10.3692	3.37423
5.6	2	Gryphaea	Bilobissa		sublobata	8.9	12.2	10.4202	3.38131
5.6	2	Gryphaea	Bilobissa		sublobata	9.6	12.5	10.9545	3.45345
5.6	2	Pseudopecten	Pseudopecten		dentatus	11.6	12	11.7983	3.56051
5.6	2	Pseudolimea		cf.	roemeri	13.2	11.5	12.3207	3.62301
5.6	2	Pseudolimea			duplicata	12.8	12	12.3935	3.63152
5.6	2	Gryphaea	Bilobissa		sublobata	12.3	12.6	12.4491	3.63797
5.6	2	Gryphaea	Bilobissa		sublobata	11.1	14	12.466	3.63992
5.6	2	Pseudolimea			duplicata	13.5	12	12.7279	3.66993
5.6	2	Gryphaea	Bilobissa		sublobata	13.2	12.5	12.8452	3.68316
5.6	2	Gryphaea	Bilobissa		sublobata	12.1	14	13.0154	3.70215
5.6	2	Gryphaea	Bilobissa		sublobata	15	12	13.4164	3.74593
5.6	2	Gryphaea	Bilobissa		sublobata	12.8	14.2	13.4818	3.75295
5.6	2	Pseudolimea			duplicata	16.5	11.2	13.5941	3.76491
5.6	2	Pseudolimea			duplicata	18.2	10.3	13.6916	3.77522
5.6	2	Pronoella	Pronoella		intermedia	15.9	13	14.3771	3.8457
5.6	2	Plicatula			auricola	16.5	13	14.6458	3.87242
5.6	2	Gryphaea	Bilobissa		sublobata	15.2	14.5	14.8459	3.89199
5.6	2	Gryphaea	Bilobissa		sublobata	12.2	18.1	14.86	3.89336
5.6	2	Pseudopecten	Pseudopecten		dentatus	14.1	15.9	14.973	3.90429
5.6	2	Gryphaea	Bilobissa		sublobata	13.8	16.9	15.2715	3.93277
5.6	2	Gryphaea	Bilobissa		sublobata	12.7	18.5	15.3281	3.9381
5.6	2	Gryphaea	Bilobissa		sublobata	14	17	15.4272	3.94741
5.6	2	Pinna		cf.	folium	24	10	15.4919	3.95345
5.6	2	Gryphaea	Bilobissa		sublobata	13	18.6	15.5499	3.95884
5.6	2	Gryphaea	Bilobissa		sublobata	15.2	16.7	15.9324	3.99389
5.6	2	Gryphaea	Bilobissa		sublobata	16.2	16.1	16.1499	4.01346
5.6	2	Gryphaea	Bilobissa		sublobata	17	15.5	16.2327	4.02083
5.6	2	Gryphaea	Bilobissa		sublobata	14.2	18.6	16.2518	4.02252
5.6	2	Pseudolimea			duplicata	17.9	15	16.386	4.03439
5.6	2	Gryphaea	Bilobissa		sublobata	13.4	20.3	16.493	4.04378
5.6	2	Pseudolimea			duplicata	18.5	14.8	16.5469	4.04849
5.6	2	Gryphaea	Bilobissa		sublobata	17.7	15.5	16.5635	4.04994
5.6	2	Gryphaea	Bilobissa		sublobata	15.2	18.1	16.5867	4.05196
5.6	2	Gryphaea	Bilobissa		sublobata	16.6	17.1	16.8481	4.07452
5.6	2	Gryphaea	Bilobissa		sublobata	15	19	16.8819	4.07741
5.6	2	Pseudolimea			duplicata	17.7	16.4	17.0376	4.09065
5.6	2	Gryphaea	Bilobissa		sublobata	14.9	19.6	17.0892	4.09501
5.6	2	Gryphaea	Bilobissa		sublobata	17.2	17.3	17.2499	4.10852
5.6	2	Gryphaea	Bilobissa		sublobata	15.6	19.2	17.3066	4.11325
5.6	2	Gryphaea	Bilobissa		sublobata	17.5	17.2	17.3494	4.11681
5.6	2	Gryphaea	Bilobissa		sublobata	16.9	17.9	17.3928	4.12042
5.6	2	Gryphaea	Bilobissa		sublobata	16.1	19	17.49	4.12846
5.6	2	Gryphaea	Bilobissa		sublobata	12.5	24.5	17.5	4.12928
5.6	2	Gryphaea	Bilobissa		sublobata	16.9	18.5	17.6819	4.1442
5.6	2	Gryphaea	Bilobissa		sublobata	16.5	19.2	17.7989	4.15371
5.6	2	Pseudopecten	Pseudopecten		dentatus	17.7	18.5	18.0956	4.17757
5.6	2	Gryphaea	Bilobissa		sublobata	16.4	20.2	18.2011	4.18595
5.6	2	Gryphaea	Bilobissa		sublobata	16.8	20.4	18.5127	4.21044
5.6	2	Gryphaea	Bilobissa		sublobata	17.4	19.9	18.6081	4.21786
5.6	2	Gryphaea	Bilobissa		sublobata	16.1	21.8	18.7345	4.22762
5.6	2	Gryphaea	Bilobissa		sublobata	18.5	19.6	19.0421	4.25112
5.6	2	Gryphaea	Bilobissa		sublobata	15.2	24.1	19.1395	4.25848
5.6	2	Gryphaea	Bilobissa		sublobata	19.1	20	19.5448	4.28871
5.6	2	Gryphaea	Bilobissa		sublobata	19.1	20.2	19.6423	4.29589
5.6	2	Gryphaea	Bilobissa		sublobata	18.2	21.2	19.6428	4.29593
5.6	2	Gryphaea	Bilobissa		sublobata	19.3	20	19.6469	4.29623
5.6	2	Gryphaea	Bilobissa		sublobata	17.1	23.5	20.0462	4.32526
5.6	2	Gryphaea	Bilobissa		sublobata	22.1	19	20.4915	4.35695
5.6	2	Gryphaea	Bilobissa		sublobata	18	23.9	20.7413	4.37443
5.6	2	Gryphaea	Bilobissa		sublobata	21	21.1	21.0499	4.39574
5.6	2	Gryphaea	Bilobissa		sublobata	23.5	19.5	21.4068	4.42
5.6	2	Pleuromya			aequistriata	27	17.4	21.6749	4.43795
5.6	2	Pinna		cf.	folium	30	16	21.9089	4.45345
5.6	2	Gryphaea	Bilobissa		sublobata	19.5	24.9	22.0352	4.46174
5.6	2	Gryphaea	Bilobissa		sublobata	19.5	25.1	22.1235	4.46751
5.6	2	Pseudopecten	Pseudopecten		dentatus	23.6	21	22.2621	4.47652
5.6	2	Gryphaea	Bilobissa		sublobata	22	24	22.9783	4.5222
5.6	2	Pseudopecten	Pseudopecten		dentatus	25.5	21	23.1409	4.53237
5.6	2	Gryphaea	Bilobissa		sublobata	24	25	24.4949	4.61441
5.6	2	Pleuromya			aequistriata	32.5	21	26.1247	4.70734
5.6	2	Gryphaea	Bilobissa		sublobata	20	34.8	26.3818	4.72147
5.6	2	Pinna		cf.	folium	34	25	29.1548	4.86566
5.6	2	Gryphaea	Bilobissa		sublobata	24.1	37.5	30.0624	4.90989
5.6	2	Pseudopecten	Pseudopecten		dentatus	30.5	32	31.241	4.96537
5.6	2	Pseudopecten	Pseudopecten		dentatus	39.8	38.8	39.2968	5.29634
5.9	2	Corbulomima		cf.	obscura	3.4	2.5	2.91548	1.54373
5.9	2	Grammatodon	Grammatodon		concinnus	6.5	4.9	5.64358	2.49661
5.9	2	Corbulomima		cf.	obscura	7.2	4.8	5.87878	2.55552
5.9	2	Entolium			corneolum	6	6.2	6.09918	2.60862
5.9	2	Nicaniella			voltzi	8.1	7	7.52994	2.91264
5.9	2	Arcomytilus			pectinatus	9.7	7.1	8.2988	3.0529
5.9	2	Gryphaea	Bilobissa		sublobata	7.8	9.2	8.47113	3.08255
5.9	2	Gryphaea	Bilobissa		sublobata	7.9	9.2	8.52526	3.09174
5.9	2	Camptonectes	Camptonectes		subulatus	8.3	8.8	8.54634	3.09531
5.9	2	Gryphaea	Bilobissa		sublobata	8.9	8.5	8.6977	3.12063
5.9	2	Nicaniella			voltzi	8.8	9.1	8.94874	3.16169
5.9	2	Gryphaea	Bilobissa		sublobata	9	9.6	9.29516	3.21648
5.9	2	Nicaniella			voltzi	13	6.7	9.33274	3.2223
5.9	2	Gryphaea	Bilobissa		sublobata	9.9	9.2	9.54358	3.25453
5.9	2	Nicaniella			voltzi	9.9	9.4	9.64676	3.27004
5.9	2	Nicaniella			voltzi	9.7	9.7	9.7	3.27798
5.9	2	Parvamussium			pumilum	11.2	8.6	9.81428	3.29488
5.9	2	Protocardia	Protocardia		striatula	11.6	8.9	10.1607	3.34493
5.9	2	Gryphaea	Bilobissa		sublobata	9.6	11	10.2762	3.36123
5.9	2	Gryphaea	Bilobissa		sublobata	9.4	11.3	10.3063	3.36546
5.9	2	Gryphaea	Bilobissa		sublobata	8.9	12.2	10.4202	3.38131
5.9	2	Ceratomya			concentrica	11	10	10.4881	3.39068
5.9	2	Gryphaea	Bilobissa		sublobata	9.9	12	10.8995	3.4462
5.9	2	Pleuromya			uniformis	14	8.7	11.0363	3.46419
5.9	2	Gryphaea	Bilobissa		sublobata	12.6	9.8	11.1122	3.47407
5.9	2	Nicaniella			voltzi	11.5	11.1	11.2982	3.49802
5.9	2	Mactromya			cardioides	12.6	10.5	11.5022	3.52383
5.9	2	Pleuromya			aequistriata	14.2	9.5	11.6146	3.53787
5.9	2	Gryphaea	Bilobissa		sublobata	11.5	12.5	11.9896	3.58371
5.9	2	Gryphaea	Bilobissa		sublobata	11.5	13.1	12.274	3.61753
5.9	2	Pseudolimea			duplicata	13.7	11.6	12.6063	3.65608
5.9	2	Gryphaea	Bilobissa		sublobata	13.5	11.8	12.6214	3.6578
5.9	2	Gryphaea	Bilobissa		sublobata	11	14.8	12.7593	3.67348
5.9	2	Nicaniella			voltzi	13.8	12	12.8686	3.68578
5.9	2	Gryphaea	Bilobissa		sublobata	10.3	16.8	13.1545	3.71748
5.9	2	Gryphaea	Bilobissa		sublobata	12.1	15	13.4722	3.75191
5.9	2	Protocardia	Protocardia		striatula	15	12.2	13.5277	3.75785
5.9	2	Mactromya			cardioides	14.7	12.7	13.6635	3.77225
5.9	2	Pseudolimea			duplicata	13.9	13.7	13.7996	3.78656
5.9	2	Pinna		cf.	folium	23	8.9	14.3073	3.83868
5.9	2	Gryphaea	Bilobissa		sublobata	12.6	16.6	14.4624	3.85423
5.9	2	Gryphaea	Bilobissa		sublobata	14	15	14.4914	3.85712
5.9	2	Pseudolimea			duplicata	14.5	14.5	14.5	3.85798
5.9	2	Gryphaea	Bilobissa		sublobata	14.1	15	14.543	3.86226
5.9	2	Gryphaea	Bilobissa		sublobata	14.1	15.1	14.5914	3.86705
5.9	2	Gryphaea	Bilobissa		sublobata	13.5	15.8	14.6048	3.86837
5.9	2	Protocardia	Protocardia		striatula	16.9	12.9	14.7652	3.88413
5.9	2	Gryphaea	Bilobissa		sublobata	13.8	16	14.8593	3.8933
5.9	2	Gryphaea	Bilobissa		sublobata	13	17	14.8661	3.89395
5.9	2	Pleuromya			uniformis	20.2	11.1	14.974	3.90439
5.9	2	Pseudolimea			duplicata	15.2	15	15.0997	3.91645
5.9	2	Gryphaea	Bilobissa		sublobata	12.8	17.9	15.1367	3.91998
5.9	2	Gryphaea	Bilobissa		sublobata	13.5	17	15.1493	3.92118
5.9	2	Gryphaea	Bilobissa		sublobata	13.5	18	15.5885	3.96241
5.9	2	Gryphaea	Bilobissa		sublobata	13.5	18	15.5885	3.96241
5.9	2	Arcomytilus			pectinatus	18.8	13	15.6333	3.96655
5.9	2	Gryphaea	Bilobissa		sublobata	14	17.5	15.6525	3.96832
5.9	2	Plagiostoma			giganteum	19.3	13.1	15.9006	3.99101
5.9	2	Parvamussium			pumilum	16.2	16	16.0997	4.00896
5.9	2	Gryphaea	Bilobissa		sublobata	14.2	19	16.4256	4.03787
5.9	2	Gryphaea	Bilobissa		sublobata	14.8	18.4	16.5021	4.04458
5.9	2	Gryphaea	Bilobissa		sublobata	16.2	17.8	16.9812	4.08586
5.9	2	Pseudopecten	Pseudopecten		dentatus	16.8	17.2	16.9988	4.08736
5.9	2	Gryphaea	Bilobissa		sublobata	17	17	17	4.08746
5.9	2	Gryphaea	Bilobissa		sublobata	14.5	21	17.4499	4.12515
5.9	2	Pleuromya			aequistriata	16.1	19.5	17.7186	4.1472
5.9	2	Modiolus	Modiolus		imbricatus	16	20.9	18.2866	4.19272
5.9	2	Gryphaea	Bilobissa		sublobata	15.2	22.1	18.3281	4.19599
5.9	2	Gryphaea	Bilobissa		sublobata	17	19.8	18.3467	4.19745
5.9	2	Pronoella	Pronoella		intermedia	21.2	16	18.4174	4.203
5.9	2	Gryphaea	Bilobissa		sublobata	18	19.8	18.8786	4.23868
5.9	2	Gryphaea	Bilobissa		sublobata	17	21.5	19.1181	4.25686
5.9	2	Lycettia			lunularis	19	20.1	19.5423	4.28853
5.9	2	Gryphaea	Bilobissa		sublobata	19	20.3	19.6392	4.29567
5.9	2	Plicatula			auricola	20	19.6	19.799	4.30735
5.9	2	Plicatula			auricola	19.9	20.9	20.3939	4.35006
5.9	2	Pleuromya			uniformis	26	17	21.0238	4.39395
5.9	2	Pseudopecten	Pseudopecten		dentatus	20	22.9	21.4009	4.4196
5.9	2	Gryphaea	Bilobissa		sublobata	21	21.9	21.4453	4.42259
5.9	2	Gryphaea	Bilobissa		sublobata	19.6	23.6	21.5072	4.42675
5.9	2	Inoperna			sowerbiana	32	14.5	21.5407	4.42899
5.9	2	Gryphaea	Bilobissa		sublobata	20.5	22.9	21.6668	4.43741
5.9	2	Pseudopecten	Pseudopecten		dentatus	22.8	22	22.3964	4.4852
5.9	2	Pseudopecten	Pseudopecten		dentatus	20.1	25.2	22.506	4.49224
5.9	2	Pleuromya			aequistriata	27.5	18.7	22.6771	4.50316
5.9	2	Lycettia			lunularis	25.5	22.2	23.7929	4.57246
5.9	2	Gryphaea	Bilobissa		sublobata	25.3	22.5	23.859	4.57646
5.9	2	Myoconcha			sp.	29	20.1	24.1433	4.59355
5.9	2	Gryphaea	Bilobissa		sublobata	23.2	25.5	24.3228	4.60424
5.9	2	Pronoella	Pronoella		intermedia	27	22	24.3721	4.60716
5.9	2	Pseudopecten	Pseudopecten		dentatus	24	25.2	24.5927	4.62016
5.9	2	Pinna		cf.	folium	30	21	25.0998	4.6496
5.9	2	Pseudopecten	Pseudopecten		dentatus	22.9	27.8	25.2313	4.65714
5.9	2	Pinna		cf.	folium	30	21.5	25.3969	4.66658
5.9	2	Pronoella	Pronoella		intermedia	32.1	21	25.9634	4.69841
5.9	2	Gryphaea	Bilobissa		sublobata	25.2	31.6	28.2191	4.8186
5.9	2	Pseudopecten	Pseudopecten		dentatus	28.2	28.8	28.4984	4.83281
5.9	2	Pronoella	Pronoella		intermedia	32.5	25.4	28.7315	4.84456
5.9	2	Gryphaea	Bilobissa		sublobata	30	32	30.9839	4.95345
5.9	2	Gryphaea	Bilobissa		sublobata	32	31	31.496	4.9771
5.9	2	Pseudopecten	Pseudopecten		dentatus	35.5	39	37.2089	5.21757
5.9	2	Plagiostoma			giganteum	47	34	39.975	5.32103
5.9	2	Eopecten			velatus	42.2	53	47.2927	5.56355
6.2	2	Nicaniella			voltzi	0.9	0.8	0.848528	-0.236966
6.2	2	Eopecten			velatus	2.1	2.2	2.14942	1.10395
6.2	2	Pseudolimea			duplicata	3.8	3.3	3.54119	1.82423
6.2	2	Plagiostoma			giganteum	8	5	6.32456	2.66096
6.2	2	Plagiostoma			giganteum	7.8	5.7	6.66783	2.73722
6.2	2	Gryphaea	Bilobissa		sublobata	7.2	7	7.0993	2.82768
6.2	2	Plagiostoma			giganteum	8.3	6.5	7.34507	2.87678
6.2	2	Grammatodon	Grammatodon		concinnus	8.3	7	7.62234	2.93023
6.2	2	Bositra			buchii	8.8	7	7.84857	2.97243
6.2	2	Nicaniella			voltzi	8.8	7.2	7.9599	2.99275
6.2	2	Nicaniella			voltzi	9	7.1	7.99375	2.99887
6.2	2	Grammatodon	Grammatodon		concinnus	11.1	6.1	8.22861	3.04065
6.2	2	Nicaniella			voltzi	10	7	8.3666	3.06464
6.2	2	Bositra			buchii	8.9	8.2	8.54283	3.09471
6.2	2	Nicaniella			voltzi	7.9	9.4	8.61742	3.10726
6.2	2	Bositra			buchii	10.1	8	8.98888	3.16814
6.2	2	Gryphaea	Bilobissa		sublobata	9	9	9	3.16993
6.2	2	Pronoella	Pronoella		intermedia	10	8.7	9.32738	3.22147
6.2	2	Gryphaea	Bilobissa		sublobata	8.8	10	9.38083	3.22972
6.2	2	Plagiostoma			giganteum	9.9	9	9.43928	3.23868
6.2	2	Pronoella	Pronoella		intermedia	12	7.6	9.54987	3.25548
6.2	2	Pseudolimea			duplicata	10	9.6	9.79796	3.29248
6.2	2	Gryphaea	Bilobissa		sublobata	8.8	11.9	10.2333	3.3552
6.2	2	Bositra			buchii	10	12.1	11	3.45943
6.2	2	Pseudolimea			duplicata	11.5	11.1	11.2982	3.49802
6.2	2	Isocyprina			sp.	12.1	10.9	11.4843	3.5216
6.2	2	Gryphaea	Bilobissa		sublobata	9.1	14.5	11.4869	3.52192
6.2	2	Plagiostoma			giganteum	13.5	9.9	11.5607	3.53116
6.2	2	Grammatodon	Grammatodon		concinnus	15.2	8.8	11.5655	3.53175
6.2	2	Grammatodon	Grammatodon		concinnus	14.9	9.1	11.6443	3.54155
6.2	2	Pronoella	Pronoella		intermedia	13.7	10.2	11.8212	3.5633
6.2	2	Gryphaea	Bilobissa		sublobata	11.8	12.1	11.9491	3.57883
6.2	2	Pseudopecten	Pseudopecten		dentatus	10.5	14.8	12.466	3.63992
6.2	2	Gryphaea	Bilobissa		sublobata	12.5	13	12.7475	3.67215
6.2	2	Protocardia	Protocardia		striatula	14.1	12.1	13.0618	3.70728
6.2	2	Eopecten			velatus	10	17.2	13.1149	3.71313
6.2	2	Pleuromya			uniformis	15.9	11.1	13.285	3.73172
6.2	2	Gryphaea	Bilobissa		sublobata	12.1	14.8	13.3821	3.74223
6.2	2	Mactromya			cardioides	15.6	12	13.6821	3.77422
6.2	2	Gryphaea	Bilobissa		sublobata	12.1	15.5	13.6949	3.77557
6.2	2	Gryphaea	Bilobissa		sublobata	12.9	15.2	14.0029	3.80765
6.2	2	Gryphaea	Bilobissa		sublobata	12.2	16.5	14.188	3.8266
6.2	2	Pronoella	Pronoella		intermedia	17	12.1	14.3422	3.8422
6.2	2	Ceratomya			concentrica	15	14.1	14.543	3.86226
6.2	2	Protocardia	Protocardia		striatula	15.2	14	14.5877	3.86668
6.2	2	Gryphaea	Bilobissa		sublobata	10.9	19.7	14.6537	3.87319
6.2	2	Gryphaea	Bilobissa		sublobata	11.9	18.2	14.7167	3.87938
6.2	2	Gryphaea	Bilobissa		sublobata	12.1	18.1	14.799	3.88743
6.2	2	Gryphaea	Bilobissa		sublobata	11.9	18.6	14.8775	3.89506
6.2	2	Pleuromya			aequistriata	20.2	11.1	14.974	3.90439
6.2	2	Gryphaea	Bilobissa		sublobata	14	16.1	15.0133	3.90817
6.2	2	Mactromya			cardioides	20	11.5	15.1658	3.92275
6.2	2	Arcomytilus			pectinatus	19.2	12.5	15.4919	3.95345
6.2	2	Plagiostoma			giganteum	16.6	14.7	15.6211	3.96543
6.2	2	Plagiostoma			giganteum	17.2	14.4	15.7379	3.97617
6.2	2	Protocardia	Protocardia		striatula	16.3	15.6	15.9462	3.99514
6.2	2	Gryphaea	Bilobissa		sublobata	16.7	16.1	16.3973	4.03538
6.2	2	Plagiostoma			giganteum	17.8	16.1	16.9287	4.0814
6.2	2	Protocardia	Protocardia		striatula	18.9	15.3	17.005	4.08789
6.2	2	Arcomytilus			pectinatus	21.8	13.3	17.0276	4.08981
6.2	2	Plagiostoma			giganteum	20.4	15.4	17.7246	4.14768
6.2	2	Gryphaea	Bilobissa		sublobata	17.1	18.5	17.7862	4.15269
6.2	2	Modiolus	Modiolus		imbricatus	20.2	16	17.9778	4.16814
6.2	2	Gryphaea	Bilobissa		sublobata	16.1	20.8	18.2997	4.19375
6.2	2	Pleuromya			aequistriata	26.8	12.8	18.5213	4.21112
6.2	2	Eopecten			velatus	16.8	20.5	18.558	4.21397
6.2	2	Plagiostoma			giganteum	19.8	17.4	18.5612	4.21422
6.2	2	Gryphaea	Bilobissa		sublobata	18.8	18.4	18.5989	4.21715
6.2	2	Gryphaea	Bilobissa		sublobata	16	21.8	18.6762	4.22313
6.2	2	Bositra			buchii	18.5	19	18.7483	4.22869
6.2	2	Gryphaea	Bilobissa		sublobata	16.3	21.9	18.8936	4.23983
6.2	2	Gryphaea	Bilobissa		sublobata	17.3	21.5	19.286	4.26948
6.2	2	Gryphaea	Bilobissa		sublobata	17	22	19.3391	4.27345
6.2	2	Gryphaea	Bilobissa		sublobata	20	19	19.4936	4.28493
6.2	2	Eopecten			velatus	18.5	20.8	19.6163	4.29398
6.2	2	Arcomytilus			pectinatus	23.2	16.8	19.7423	4.30322
6.2	2	Gryphaea	Bilobissa		sublobata	17	23	19.7737	4.30551
6.2	2	Pleuromya			aequistriata	28.5	13.8	19.8318	4.30974
6.2	2	Pseudopecten	Pseudopecten		dentatus	19.5	20.7	20.091	4.32848
6.2	2	Gryphaea	Bilobissa		sublobata	11.9	34	20.1147	4.33018
6.2	2	Pleuromya			aequistriata	29.3	14	20.2534	4.34009
6.2	2	Plagiostoma			giganteum	22.5	19	20.6761	4.36989
6.2	2	Gryphaea	Bilobissa		sublobata	17.5	24.9	20.8746	4.38368
6.2	2	Gryphaea	Bilobissa		sublobata	19.5	22.5	20.9464	4.38863
6.2	2	Gryphaea	Bilobissa		sublobata	18.2	25	21.3307	4.41486
6.2	2	Gryphaea	Bilobissa		sublobata	19	24	21.3542	4.41645
6.2	2	Modiolus	Modiolus		imbricatus	23.9	19.2	21.4215	4.42099
6.2	2	Gryphaea	Bilobissa		sublobata	21	22	21.4942	4.42587
6.2	2	Pronoella	Pronoella		intermedia	25.2	18.9	21.8238	4.44783
6.2	2	Plagiostoma			giganteum	22.9	23.1	22.9998	4.52355
6.2	2	Modiolus	Modiolus		imbricatus	28	20	23.6643	4.56464
6.2	2	Pronoella	Pronoella		intermedia	27.9	21.5	24.4918	4.61423
6.2	2	Plagiostoma			giganteum	24.7	24.5	24.5998	4.62057
6.2	2	Pleuromya			uniformis	32.3	19	24.773	4.63069
6.2	2	Parallelodon			hirsonensis	32.2	20.9	25.9419	4.69721
6.2	2	Parallelodon			hirsonensis	37.5	19.8	27.2489	4.76812
6.2	2	Plagiostoma			giganteum	33.1	27.1	29.9501	4.90449
6.2	2	Modiolus	Modiolus		imbricatus	32	28.5	30.1993	4.91645
6.2	2	Gryphaea	Bilobissa		sublobata	28.3	38.9	33.1794	5.05221
6.7	2	Placunopsis			radiata	1.8	1.7	1.74929	0.806766
6.7	2	Corbulomima		cf.	obscura	3	2.7	2.84605	1.50896
6.7	2	Placunopsis			radiata	3.6	3.5	3.54965	1.82768
6.7	2	Pseudolimea			duplicata	3.9	4	3.94968	1.98174
6.7	2	Plicatula			spinosa	4.5	5	4.74342	2.24593
6.7	2	Plicatula			spinosa	4.7	5.2	4.94368	2.30559
6.7	2	Pseudolimea			duplicata	6.2	5	5.56776	2.4771
6.7	2	Pseudolimea		cf.	roemeri	6.2	5.8	5.99667	2.58416
6.7	2	Entolium			corneolum	6.9	5.4	6.1041	2.60978
6.7	2	Pseudolimea		cf.	roemeri	7.5	6.1	6.76387	2.75785
6.7	2	Gryphaea	Bilobissa		sublobata	7.9	6	6.88477	2.78341
6.7	2	Lycettia			lunularis	7.8	7.2	7.494	2.90574
6.7	2	Gryphaea	Bilobissa		sublobata	9	6.3	7.52994	2.91264
6.7	2	Pinna		cf.	folium	11.9	5.2	7.86638	2.9757
6.7	2	Entolium			corneolum	8.1	7.8	7.94858	2.9907
6.7	2	Gryphaea	Bilobissa		sublobata	7.1	9	7.99375	2.99887
6.7	2	Gryphaea	Bilobissa		sublobata	7.4	9.1	8.2061	3.0367
6.7	2	Gryphaea	Bilobissa		sublobata	7.5	9	8.21584	3.03841
6.7	2	Pseudolimea			duplicata	8.6	8.1	8.34626	3.06113
6.7	2	Entolium			corneolum	8.2	8.5	8.34865	3.06154
6.7	2	Entolium			corneolum	8.5	9.6	9.03327	3.17525
6.7	2	Gryphaea	Bilobissa		sublobata	9.8	8.9	9.33916	3.22329
6.7	2	Gryphaea	Bilobissa		sublobata	10.6	10.1	10.347	3.37114
6.7	2	Gryphaea	Bilobissa		sublobata	9.6	11.6	10.5527	3.39954
6.7	2	Gryphaea	Bilobissa		sublobata	11.8	9.5	10.5877	3.40432
6.7	2	Gryphaea	Bilobissa		sublobata	12.2	14	13.069	3.70808
6.7	2	Gryphaea	Bilobissa		sublobata	12.8	15.2	13.9485	3.80204
6.7	2	Gryphaea	Bilobissa		sublobata	13.7	15.1	14.383	3.84629
6.7	2	Gryphaea	Bilobissa		sublobata	15	14	14.4914	3.85712
6.7	2	Pseudolimea			duplicata	15.8	14.9	15.3434	3.93955
6.7	2	Pinna		cf.	folium	21	12.5	16.2019	4.01809
6.7	2	Inoperna			sowerbiana	21.2	13.1	16.6649	4.05874
6.7	2	Gryphaea	Bilobissa		sublobata	16	20.3	18.0222	4.1717
7.2	2	Corbulomima		cf.	obscura	6	3.5	4.58258	2.19616
7.2	2	Entolium			corneolum	10.2	11	10.5925	3.40496
7.2	2	Nicaniella			voltzi	11.5	10.5	10.9886	3.45794
7.2	2	Weyla	Weyla		pradoana	11.2	12	11.5931	3.53519
7.2	2	Pseudopecten	Pseudopecten		dentatus	11.6	12	11.7983	3.56051
7.2	2	Pseudopecten	Pseudopecten		dentatus	12.1	13.5	12.7808	3.67591
7.2	2	Entolium			corneolum	13	13	13	3.70044
7.2	2	Weyla	Weyla		pradoana	13.5	13	13.2476	3.72766
7.2	2	Entolium			corneolum	13	14.5	13.7295	3.77921
7.2	2	Pseudopecten	Pseudopecten		dentatus	12	17.1	14.3248	3.84044
7.2	2	Entolium			corneolum	14	15	14.4914	3.85712
7.2	2	Entolium			corneolum	15	14.9	14.9499	3.90207
7.2	2	Pleuromya			aequistriata	24.9	14.1	18.7374	4.22785
7.2	2	Weyla	Weyla		pradoana	19	20	19.4936	4.28493
7.2	2	Plagiostoma			giganteum	23.1	22.1	22.5945	4.4979
7.2	2	Inoperna			sowerbiana	33	17	23.6854	4.56593
7.8	2	Corbulomima		cf.	obscura	3.7	3	3.33167	1.73624
7.8	2	Gryphaea	Gryphaea	cf.	dumortieri	3.8	3.5	3.64692	1.86668
7.8	2	Gryphaea	Gryphaea	cf.	dumortieri	3.9	4	3.94968	1.98174
7.8	2	Corbulomima		cf.	obscura	4.5	4.2	4.34741	2.12016
7.8	2	Entolium			corneolum	7.1	8.1	7.58353	2.92287
7.8	2	Gryphaea	Gryphaea	cf.	dumortieri	6.5	9.1	7.6909	2.94315
7.8	2	Nicaniella			voltzi	8	8.5	8.24621	3.04373
7.8	2	Camptonectes	Camptonectes		subulatus	7.2	9.6	8.31384	3.05552
7.8	2	Gryphaea	Gryphaea	cf.	dumortieri	7.7	9.5	8.55278	3.09639
7.8	2	Plicatula			auricola	8.3	9.3	8.78578	3.13517
7.8	2	Protocardia	Protocardia		striatula	10	8	8.94427	3.16096
7.8	2	Plicatula			auricola	11.2	7.5	9.16515	3.19616
7.8	2	Plicatula			auricola	11.2	8	9.46573	3.24271
7.8	2	Parallelodon			hirsonensis	16.1	6.5	10.2299	3.35471
7.8	2	Camptonectes	Camptonectes		subulatus	10.9	10.9	10.9	3.44626
7.8	2	Gryphaea	Gryphaea	cf.	dumortieri	9.2	13.3	11.0616	3.46749
7.8	2	Entolium			corneolum	10.2	12.4	11.2463	3.49138
7.8	2	Camptonectes	Camptonectes		subulatus	11	11.5	11.2472	3.4915
7.8	2	Entolium			corneolum	11.3	12.8	12.0266	3.58816
7.8	2	Gryphaea	Gryphaea	cf.	dumortieri	11	14	12.4097	3.63339
7.8	2	Pinna		cf.	folium	17	9.5	12.7083	3.6677
7.8	2	Mactromya			cardioides	15.4	11.2	13.1332	3.71514
7.8	2	Pinna		cf.	folium	19.5	10	13.9642	3.80367
7.8	2	Gryphaea	Gryphaea	cf.	dumortieri	11	20.9	15.1625	3.92243
7.8	2	Gryphaea	Gryphaea	cf.	dumortieri	13	18.5	15.5081	3.95495
7.8	2	Gryphaea	Gryphaea	cf.	dumortieri	13.5	18.4	15.7607	3.97826
7.8	2	Plicatula			auricola	16.9	15	15.9217	3.99292
7.8	2	Entolium			corneolum	14.5	17.5	15.9295	3.99363
7.8	2	Mactromya			cardioides	19	16.1	17.49	4.12846
7.8	2	Pinna		cf.	folium	23	15	18.5742	4.21523
7.8	2	Pinna		cf.	folium	29	16	21.5407	4.42899
7.8	2	Pronoella	Gythemon		sp.	28.5	19.1	23.3313	4.5442
7.8	2	Anisocardia			sp.	25.8	24.8	25.2951	4.66078
7.8	2	Camptonectes	Camptonectes		subulatus	29.7	31.6	30.6353	4.93712
7.8	2	Plagiostoma			giganteum	38	27	32.0312	5.00141
8.4	2	Camptonectes	Camptonectes		auritus	1	1.1	1.04881	0.0687518
8.4	2	Camptonectes	Camptonectes		auritus	3.9	3.7	3.79868	1.9255
8.4	2	Protocardia	Protocardia		striatula	4.5	5.2	4.83735	2.27422
8.4	2	Liostrea			sp.	4.8	6.5	5.5857	2.48174
8.4	2	Liostrea			sp.	4.9	6.8	5.77235	2.52916
8.4	2	Nicaniella			voltzi	7.5	6.8	7.14143	2.83621
8.4	2	Liostrea			sp.	6.5	9.3	7.77496	2.95884
8.4	2	Camptonectes	Camptonectes		auritus	8.1	7.6	7.84602	2.97196
8.4	2	Camptonectes	Camptonectes		auritus	8	7.9	7.94984	2.99093
8.4	2	Liostrea			sp.	9	7.5	8.21584	3.03841
8.4	2	Camptonectes	Camptonectes		auritus	8	9.2	8.57904	3.10082
8.4	2	Camptonectes	Camptonectes		auritus	9.2	8.9	9.04876	3.17772
8.4	2	Camptonectes	Camptonectes		auritus	9.5	9.9	9.69794	3.27768
8.4	2	Liostrea			sp.	8.8	10.9	9.79388	3.29188
8.4	2	Grammatodon	Grammatodon		concinnus	13.8	8	10.5071	3.3933
8.4	2	Parvamussium			pumilum	12.8	13.8	13.2906	3.73233
8.4	2	Pinna		cf.	folium	20	8.9	13.3417	3.73787
8.4	2	Plicatula			auricola	13	14	13.4907	3.7539
8.4	2	Pinna		cf.	folium	23	8	13.5647	3.76178
8.4	2	Pseudopecten	Pseudopecten		dentatus	13.5	14	13.7477	3.78112
8.4	2	Camptonectes	Camptonectes		auritus	14.5	15.5	14.9917	3.90609
8.4	2	Gryphaea	Gryphaea	cf.	dumortieri	18	19.8	18.8786	4.23868
8.4	2	Pleuromya			uniformis	30	16.7	22.383	4.48433
8.4	2	Inoperna			sowerbiana	33	15.5	22.6164	4.4993
8.4	2	Pinna		cf.	folium	41	20.3	28.8496	4.85048
8.7	2	Camptonectes	Camptonectes		auritus	5.3	4.1	4.66154	2.22081
8.7	2	Camptonectes	Camptonectes		auritus	6.1	5.6	5.84466	2.54712
8.7	2	Gryphaea	Gryphaea	cf.	dumortieri	6.5	7.9	7.16589	2.84115
8.7	2	Camptonectes	Camptonectes		auritus	8	8.3	8.14862	3.02656
8.7	2	Camptonectes	Camptonectes		auritus	8.6	9	8.79773	3.13713
8.7	2	Parvamussium			pumilum	8.3	9.4	8.83289	3.14289
8.7	2	Parvamussium			pumilum	8.5	9.7	9.0802	3.18272
8.7	2	Camptonectes	Camptonectes		subulatus	8.4	10.9	9.5687	3.25832
8.7	2	Camptonectes	Camptonectes		subulatus	9.5	11.8	10.5877	3.40432
8.7	2	Parvamussium			pumilum	12.5	9.2	10.7238	3.42275
8.7	2	Pleuromya			uniformis	15.2	10.4	12.573	3.65226
8.9	2	Plicatula			spinosa	5.3	6.4	5.82409	2.54203
8.9	2	Entolium			corneolum	5.8	5.9	5.84979	2.54838
8.9	2	Plicatula			spinosa	6	6.5	6.245	2.6427
8.9	2	Entolium			corneolum	6.5	6.7	6.59924	2.7223
8.9	2	Pseudolimea			duplicata	6.6	6.8	6.69925	2.744
8.9	2	Gryphaea	Gryphaea	cf.	dumortieri	3.9	13.6	7.28286	2.8645
8.9	2	Plicatula			spinosa	7.1	7.7	7.39392	2.88634
8.9	2	Entolium			corneolum	8.2	8.2	8.2	3.03562
8.9	2	Parvamussium			pumilum	8.3	8.3	8.3	3.05311
8.9	2	Entolium			corneolum	9.1	9.6	9.34666	3.22445
8.9	2	Gryphaea	Gryphaea	cf.	dumortieri	7.9	13.7	10.4034	3.37898
8.9	2	Protocardia	Protocardia		striatula	13.6	10.5	11.9499	3.57893
8.9	2	Gryphaea	Gryphaea	cf.	dumortieri	9.3	17.1	12.6107	3.65658
8.9	2	Parvamussium			pumilum	12.3	14.3	13.2624	3.72926
8.9	2	Gryphaea	Gryphaea	cf.	dumortieri	14.6	15.8	15.1882	3.92487
8.9	2	Gryphaea	Gryphaea	cf.	dumortieri	12.9	19.1	15.6968	3.9724
8.9	2	Gryphaea	Gryphaea	cf.	dumortieri	15.8	19.3	17.4625	4.12619
8.9	2	Gryphaea	Gryphaea	cf.	dumortieri	20.5	25.4	22.8189	4.51215
8.9	2	Protocardia	Protocardia		striatula	33.1	29.8	31.4067	4.973
9.4	2	Pseudolimea			duplicata	5.5	6.6	6.02495	2.59095
9.4	2	Corbulomima		cf.	obscura	7.9	5	6.2849	2.65189
9.4	2	Parvamussium			pumilum	7	9.3	8.06846	3.01229
9.4	2	Plicatula			spinosa	7.8	9.2	8.47113	3.08255
9.4	2	Entolium			corneolum	9.5	9	9.24662	3.20893
9.4	2	Plicatula			auricola	15.6	19.9	17.6193	4.13909
10	2	Corbulomima		cf.	obscura	1.8	1.5	1.64317	0.71648
10	2	Camptonectes	Camptonectes		subulatus	4.8	4.6	4.69894	2.23233
10	2	Pholadomya	Pholadomya		reticulata	8	5.4	6.57267	2.71648
10	2	Camptonectes	Camptonectes		subulatus	7.1	7.5	7.29726	2.86735
10	2	Protocardia	Protocardia		striatula	8.4	8.1	8.24864	3.04416
10	2	Camptonectes	Camptonectes		subulatus	8	10	8.94427	3.16096
10	2	Grammatodon	Grammatodon		concinnus	11.4	8.1	9.60937	3.26444
10.2	2	Corbulomima		cf.	obscura	1.9	1.9	1.9	0.925999
10.2	2	Plicatula			spinosa	3.8	4	3.89872	1.963
10.2	2	Entolium			corneolum	4.2	4.8	4.48999	2.16671
10.2	2	Plicatula			spinosa	4.9	7	5.85662	2.55007
10.2	2	Pseudolimea			duplicata	6.3	6	6.14817	2.62016
10.2	2	Pleuromya			uniformis	11	6.5	8.45577	3.07994
10.2	2	Entolium			corneolum	8.9	9	8.94986	3.16187
10.2	2	Mactromya			cardioides	12.7	10.6	11.6026	3.53637
10.2	2	Protocardia	Protocardia		striatula	14.8	13.6	14.1873	3.82653
10.4	2	Entolium			corneolum	3.4	3.2	3.29848	1.7218
10.4	2	Pleuromya			uniformis	8.8	3.9	5.85833	2.55049
10.4	2	Pleuromya			uniformis	19.2	9.2	13.2906	3.73233
10.4	2	Pleuromya			uniformis	18.1	10.8	13.9814	3.80544
10.4	2	Pholadomya	Pholadomya		reticulata	14.9	14.1	14.4945	3.85743
10.8	2	Ceratomya			concentrica	6	4	4.89898	2.29248
10.8	2	Ceratomya			concentrica	5	5	5	2.32193
10.8	2	Corbulomima		cf.	obscura	6.1	4.2	5.06162	2.3396
10.8	2	Corbulomima		cf.	obscura	6.9	4.9	5.81464	2.53969
10.8	2	Parvamussium			pumilum	6.1	5.9	5.99917	2.58476
10.8	2	Corbulomima		cf.	obscura	7	5.3	6.09098	2.60667
10.8	2	Pholadomya	Pholadomya		reticulata	32.2	21	26.0038	4.70065
11.1	2	Entolium			corneolum	14.7	1.6	4.84974	2.27791
11.1	2	Entolium			corneolum	6.9	6.2	6.54064	2.70943
11.1	2	Gryphaea	Gryphaea	cf.	dumortieri	8.1	11.3	9.56713	3.25809
11.3	2	Parvamussium			pumilum	4.2	3.8	3.995	1.99819
11.3	2	Pseudolimea			duplicata	5	3.8	4.3589	2.12396
11.3	2	Pseudolimea			duplicata	10.8	7.8	9.17824	3.19822
11.8	2	Corbulomima		cf.	obscura	2.5	1.8	2.12132	1.08496
11.8	2	Corbulomima		cf.	obscura	3	2.5	2.73861	1.45345
11.8	2	Grammatodon	Grammatodon		concinnus	3.2	2.5	2.82843	1.5
11.8	2	Corbulomima		cf.	obscura	3.7	2.6	3.10161	1.63302
11.8	2	Entolium			corneolum	4.5	4	4.24264	2.08496
11.8	2	Grammatodon	Grammatodon		concinnus	5	4.1	4.52769	2.17878
11.8	2	Parallelodon			hirsonensis	7.5	3	4.74342	2.24593
11.8	2	Grammatodon	Grammatodon		concinnus	6.1	4	4.93964	2.3044
11.8	2	Protocardia	Protocardia		striatula	6	4.2	5.01996	2.32768
11.8	2	Arcomytilus			asper	5	5.5	5.24404	2.39068
11.8	2	Protocardia	Protocardia		striatula	6.6	4.9	5.68683	2.50762
11.8	2	Grammatodon	Grammatodon		concinnus	7.9	5.4	6.53146	2.70741
11.8	2	Mactromya			cardioides	9.4	7.6	8.45222	3.07933
11.8	2	Protocardia	Protocardia		striatula	10.3	10.3	10.3	3.36457
11.8	2	Plicatula			auricola	10.3	10.6	10.4489	3.38528
11.8	2	Pleuromya			uniformis	14.8	8.9	11.4769	3.52067
11.8	2	Entolium			corneolum	11.6	11.4	11.4996	3.52351
11.8	2	Protocardia	Protocardia		striatula	13.1	10.7	11.8393	3.56552
11.8	2	Entolium			corneolum	11.8	12.4	12.0963	3.59649
11.8	2	Mactromya			cardioides	12.7	12.7	12.7	3.66676
11.8	2	Arcomytilus			asper	18	11	14.0712	3.81468
11.8	2	Pleuromya			uniformis	20.5	13.1	16.3875	4.03452
12.1	2	Protocardia	Protocardia		striatula	3	2.2	2.56905	1.36123
12.1	2	Protocardia	Protocardia		striatula	2.9	2.5	2.69258	1.42899
12.1	2	Corbulomima		cf.	obscura	3.3	3.3	3.3	1.72247
12.1	2	Protocardia	Protocardia		striatula	4.6	2.9	3.6524	1.86884
12.1	2	Protocardia	Protocardia		striatula	3.9	3.5	3.69459	1.88541
12.1	2	Protocardia	Protocardia		striatula	4.8	2.9	3.73095	1.89954
12.1	2	Protocardia	Protocardia		striatula	6	3.6	4.64758	2.21648
12.1	2	Entolium			corneolum	4.9	4.5	4.69574	2.23135
12.1	2	Entolium			corneolum	5	5	5	2.32193
12.1	2	Girardotia			sp.	5	5	5	2.32193
12.1	2	Parallelodon			hirsonensis	6.4	4	5.05964	2.33904
12.1	2	Grammatodon	Grammatodon		concinnus	9.4	3.1	5.39815	2.43246
12.1	2	Grammatodon	Grammatodon		concinnus	6.3	5.1	5.66833	2.50292
12.1	2	Parallelodon			hirsonensis	8.3	4.1	5.83352	2.54437
12.1	2	Protocardia	Protocardia		striatula	6	6	6	2.58496
12.1	2	Corbulomima		cf.	obscura	8.1	4.8	6.23538	2.64048
12.1	2	Protocardia	Protocardia		striatula	6.9	5.8	6.32614	2.66132
12.1	2	Protocardia	Protocardia		striatula	6.8	6	6.38749	2.67525
12.1	2	Parallelodon			hirsonensis	9.1	4.9	6.67757	2.73932
12.1	2	Pronoella	Pronoella		intermedia	7.9	5.9	6.82715	2.77128
12.1	2	Parallelodon			hirsonensis	8.9	5.3	6.86804	2.7799
12.1	2	Entolium			corneolum	6.6	7.2	6.89348	2.78523
12.1	2	Parallelodon			hirsonensis	12.1	5.1	7.85557	2.97372
12.1	2	Protocardia	Protocardia		striatula	9.9	7.5	8.61684	3.10716
12.1	2	Entolium			corneolum	9.3	9	9.14877	3.19358
12.1	2	Parallelodon			hirsonensis	13.5	6.3	9.22226	3.20512
12.1	2	Grammatodon	Grammatodon		concinnus	11	8.7	9.78264	3.29022
12.1	2	Pseudolimea			duplicata	9.3	10.5	9.8818	3.30477
12.1	2	Protocardia	Protocardia		striatula	10.5	9.5	9.98749	3.32012
12.1	2	Entolium			corneolum	10.7	9.9	10.2922	3.36348
12.1	2	Protocardia	Protocardia		striatula	11.2	10.8	10.9982	3.45919
12.1	2	Pronoella	Pronoella		intermedia	12.8	12.6	12.6996	3.66671
12.1	2	Pleuromya			uniformis	18	13.5	15.5885	3.96241
12.1	2	Pinna		cf.	folium	41.2	10	20.2978	4.34325
12.1	2	Pholadomya	Pholadomya		fidicula	23.5	19.1	21.1861	4.40504
12.1	2	Pinna		cf.	folium	31	18.1	23.6875	4.56606
12.35	2	Grammatodon	Grammatodon		concinnus	6	3.7	4.71169	2.23624
12.35	2	Pleuromya			uniformis	8.5	3.5	5.45436	2.44741
12.35	2	Grammatodon	Grammatodon		concinnus	9.2	6.6	7.7923	2.96205
12.35	2	Protocardia	Protocardia		striatula	10.7	6.9	8.59244	3.10307
12.35	2	Pseudopecten	Pseudopecten		dentatus	10	10	10	3.32193
12.35	2	Pinna		cf.	folium	18.8	5.7	10.3518	3.37181
12.35	2	Arcomytilus			asper	13.3	8.2	10.4432	3.38449
12.35	2	Gryphaea	Gryphaea	cf.	dumortieri	11.3	12.9	12.0735	3.59378
12.35	2	Pseudolimea			duplicata	12.6	13.7	13.1385	3.71573
12.35	2	Plagiostoma			giganteum	16.2	13.5	14.7885	3.8864
12.35	2	Entolium			corneolum	15.2	14.8	14.9987	3.90676
12.35	2	Grammatodon	Grammatodon		concinnus	17.8	12.9	15.1532	3.92155
12.35	2	Arcomytilus			asper	22	12	16.2481	4.0222
12.35	2	Plagiostoma			giganteum	18.7	14.3	16.3527	4.03145
12.35	2	Eopecten			velatus	16.1	20.1	17.9892	4.16906
12.35	2	Plagiostoma			giganteum	20.8	17.5	19.0788	4.2539
12.35	2	Plagiostoma			giganteum	23.5	18.5	20.8507	4.38202
12.35	2	Entolium			corneolum	21.9	21.7	21.7998	4.44624
12.35	2	Pseudopecten	Pseudopecten		dentatus	24.7	25.2	24.9487	4.6409
12.35	2	Isognomon			sp.	36.9	23.6	29.51	4.88313
12.35	2	Eopecten			velatus	41.4	36.5	38.8729	5.28069
12.35	2	Plagiostoma			giganteum	48.8	36	41.9142	5.38937
12.6	2	Placunopsis			radiata	3.9	3	3.42053	1.77422
12.6	2	Pseudolimea			duplicata	5.4	4.4	4.87442	2.28523
12.6	2	Pseudolimea			duplicata	6	5.1	5.53173	2.46773
12.6	2	Protocardia	Protocardia		striatula	6.6	4.8	5.6285	2.49275
12.6	2	Protocardia	Protocardia		striatula	6.5	5.1	5.7576	2.52547
12.6	2	Girardotia			sp.	7.8	4.5	5.92453	2.5667
12.6	2	Eopecten			velatus	6	6	6	2.58496
12.6	2	Pseudolimea			duplicata	6.6	6.6	6.6	2.72247
12.6	2	Grammatodon	Grammatodon		concinnus	8	5.6	6.69328	2.74271
12.6	2	Pseudolimea			duplicata	9.2	7.9	8.52526	3.09174
12.6	2	Plagiostoma			punctatum	9.5	7.9	8.66314	3.11489
12.6	2	Parvamussium			pumilum	9	10	9.48683	3.24593
12.6	2	Protocardia	Protocardia		striatula	10.3	9.8	10.0469	3.32868
12.6	2	Protocardia	Protocardia		striatula	10.8	10	10.3923	3.37744
12.6	2	Girardotia			sp.	12.1	10.1	11.0549	3.46661
12.6	2	Entolium			corneolum	12	11	11.4891	3.5222
12.6	2	Plagiostoma			punctatum	13	11	11.9583	3.57994
12.6	2	Protocardia	Protocardia		striatula	12.6	11.9	12.245	3.61412
12.6	2	Modiolus	Modiolus		imbricatus	16	10	12.6491	3.66096
12.6	2	Grammatodon	Grammatodon		concinnus	17.2	9.9	13.0491	3.70588
12.6	2	Protocardia	Protocardia		striatula	15.1	14	14.5396	3.86192
12.6	2	Plagiostoma			punctatum	15.2	14	14.5877	3.86668
12.6	2	Chlamys	Chlamys		textoria	12.2	17.9	14.7777	3.88535
12.6	2	Arcomytilus			asper	19.2	12	15.1789	3.924
12.6	2	Pseudolimea			duplicata	14.6	16	15.284	3.93395
12.6	2	Pseudolimea			duplicata	11.9	20	15.4272	3.94741
12.6	2	Plagiostoma			punctatum	17.2	14.8	15.9549	3.99593
12.6	2	Protocardia	Protocardia		striatula	17.2	15	16.0624	4.00561
12.6	2	Plagiostoma			punctatum	15.5	17	16.2327	4.02083
12.6	2	Protocardia	Protocardia		striatula	15.5	17	16.2327	4.02083
12.6	2	Mactromya			cardioides	21.2	15.5	18.1273	4.18009
12.6	2	Entolium			corneolum	19.5	17	18.2071	4.18643
12.6	2	Pinna		cf.	folium	6.9	51.5	18.8507	4.23655
12.6	2	Arcomytilus			asper	23.1	15.9	19.1648	4.26039
12.6	2	Arcomytilus			asper	20.7	17.9	19.2492	4.26672
12.6	2	Modiolus	Modiolus		imbricatus	21.2	18.6	19.8575	4.31161
12.6	2	Entolium			corneolum	20	20	20	4.32193
12.6	2	Plagiostoma			punctatum	22.4	18	20.0798	4.32768
12.6	2	Pinna		cf.	folium	24.5	17	20.4083	4.35109
12.6	2	Plagiostoma			punctatum	19	22	20.445	4.35368
12.6	2	Arcomytilus			asper	20.7	20.9	20.7998	4.37849
12.6	2	Pholadomya	Pholadomya		reticulata	22.7	19.7	21.1469	4.40237
12.6	2	Isognomon			sp.	18.5	25.8	21.8472	4.44938
12.6	2	Plagiostoma			giganteum	22.1	22.1	22.1	4.46597
12.6	2	Pleuromya			aequistriata	23.9	20.5	22.1348	4.46825
12.6	2	Plagiostoma			giganteum	25	20.2	22.4722	4.49007
12.6	2	Camptonectes	Camptonectes		auritus	23.3	22	22.6407	4.50084
12.6	2	Arcomytilus			asper	26.6	19.5	22.775	4.50938
12.6	2	Plagiostoma			giganteum	26.1	21	23.4115	4.54915
12.6	2	Chlamys	Chlamys		textoria	24	23	23.4947	4.55426
12.6	2	Plagiostoma			punctatum	21.4	27	24.0375	4.58721
12.6	2	Plagiostoma			giganteum	25	23.5	24.2384	4.59922
12.6	2	Plagiostoma			punctatum	26.7	22.4	24.4557	4.6121
12.6	2	Plagiostoma			giganteum	25.1	24	24.5438	4.61729
12.6	2	Plagiostoma			punctatum	26.2	25	25.593	4.67768
12.6	2	Pholadomya	Pholadomya		reticulata	31.6	21.1	25.8217	4.69051
12.6	2	Plagiostoma			punctatum	27	26.5	26.7488	4.7414
12.6	2	Plagiostoma			punctatum	32.8	24.5	28.3478	4.82517
12.6	2	Eopecten			velatus	26	32	28.8444	4.85022
12.6	2	Modiolus	Modiolus		imbricatus	41	37	38.9487	5.2835
12.6	2	Isognomon			sp.	45.5	36	40.4722	5.33886
12.6	2	Eopecten			velatus	46	44.9	45.4467	5.5061
12.6	2	Pinna		cf.	folium	72	34	49.4773	5.62869
12.6	2	Pinna		cf.	folium	68	41	52.8015	5.72251
12.6	2	Ctenostreon			rugosum	60	55	57.4456	5.84413
13.2	2	Protocardia	Protocardia		striatula	5.3	5.2	5.24976	2.39225
13.2	2	Arcomytilus			asper	10	5	7.07107	2.82193
13.2	2	Protocardia	Protocardia		striatula	7.8	7	7.38918	2.88541
13.2	2	Chlamys	Chlamys		textoria	6.8	8.2	7.46726	2.90058
13.2	2	Pseudolimea			duplicata	8.3	9	8.64292	3.11152
13.2	2	Parallelodon			hirsonensis	14.8	7.5	10.5357	3.39721
13.2	2	Parallelodon			hirsonensis	16.1	7.5	10.9886	3.45794
13.2	2	Plagiostoma			punctatum	13.8	10	11.7473	3.55426
13.2	2	Grammatodon	Grammatodon		concinnus	15	10.9	12.7867	3.67657
13.2	2	Protocardia	Protocardia		striatula	14.8	12	13.3267	3.73624
13.2	2	Parallelodon			hirsonensis	21.5	10	14.6629	3.8741
13.2	2	Pholadomya	Pholadomya		reticulata	22.2	15	18.2483	4.18969
13.2	2	Coelopis	Coelopis		similis	14.5	26	19.4165	4.27921
13.2	2	Actinostreon			sp.	28	30	28.9828	4.85712
13.2	2	Ctenostreon			rugosum	34	38	35.9444	5.1677
13.2	2	Ctenostreon			rugosum	65	70	67.4537	6.07583
13.75	2	Protocardia	Protocardia		striatula	5.5	5.3	5.39907	2.43271
13.75	2	Grammatodon	Grammatodon		concinnus	13	7.5	9.87421	3.30367
13.75	2	Grammatodon	Grammatodon		concinnus	14	9	11.225	3.48864
13.75	2	Pholadomya	Pholadomya		reticulata	14.1	11.5	12.7338	3.67059
13.75	2	Plagiostoma			giganteum	13.9	13.9	13.9	3.79701
13.75	2	Grammatodon	Grammatodon		concinnus	18	11	14.0712	3.81468
13.75	2	Entolium			corneolum	16.8	15.5	16.1369	4.01229
13.75	2	Pleuromya			uniformis	25.2	17	20.6978	4.37141
[truncated: 409 more rows]

## Sheet: Database with inferred values 
Level_[m]	Group	Genus	Subgenus	Qualifier_species	Species	LogGeoMean_[mm]
0.4	1	Gibbirhynchia			micra	2.24142
0.4	1	Gibbirhynchia			micra	2.32164
0.4	1	Gibbirhynchia			micra	2.44571
0.4	1	Gibbirhynchia			micra	2.47102
0.4	1	Gibbirhynchia			micra	2.60862
0.4	1	Gibbirhynchia			micra	2.64363
0.4	1	Gibbirhynchia			micra	2.70808
0.4	1	Gibbirhynchia			micra	2.74352
0.4	1	Gibbirhynchia			micra	2.90368
0.4	1	Gibbirhynchia			micra	2.91391
0.4	1	Gibbirhynchia			micra	2.93543
0.4	1	Gibbirhynchia			micra	2.99093
0.4	1	Gibbirhynchia			micra	3.11325
0.4	1	Gibbirhynchia			micra	2.72162
0.4	1	Gibbirhynchia			micra	2.72162
0.4	1	Gibbirhynchia			micra	2.72162
0.4	1	Gibbirhynchia			micra	2.72162
0.4	1	Gibbirhynchia			micra	2.72162
0.4	1	Gibbirhynchia			micra	2.72162
0.4	1	Gibbirhynchia			micra	2.72162
0.4	1	Gibbirhynchia			micra	2.72162
0.4	1	Gibbirhynchia			micra	2.72162
0.4	1	Gibbirhynchia			micra	2.72162
0.4	1	Gibbirhynchia			micra	2.72162
0.4	1	Gibbirhynchia			micra	2.72162
0.4	1	Lobothyris			subpunctata	4.34605
0.4	1	Lobothyris			subpunctata	4.08674
0.4	2	Entolium			corneolum	2.32193
0.4	2	Gryphaea	Catinula	cf.	crickleyensis	2.09689
0.4	2	Gryphaea	Bilobissa		sublobata	1.74013
0.4	2	Gryphaea	Bilobissa		sublobata	2.95393
0.4	2	Gryphaea	Bilobissa		sublobata	2.98058
0.4	2	Gryphaea	Bilobissa		sublobata	2.98058
0.4	2	Gryphaea	Bilobissa		sublobata	3.05143
0.4	2	Gryphaea	Bilobissa		sublobata	3.24593
0.4	2	Gryphaea	Bilobissa		sublobata	3.25271
0.4	2	Gryphaea	Bilobissa		sublobata	3.29022
0.4	2	Gryphaea	Bilobissa		sublobata	3.30809
0.4	2	Gryphaea	Bilobissa		sublobata	3.6015
0.4	2	Gryphaea	Bilobissa		sublobata	3.66993
0.4	2	Gryphaea	Bilobissa		sublobata	3.66993
0.4	2	Gryphaea	Bilobissa		sublobata	3.68403
0.4	2	Gryphaea	Bilobissa		sublobata	3.703
0.4	2	Gryphaea	Bilobissa		sublobata	3.83854
0.4	2	Gryphaea	Bilobissa		sublobata	3.9627
0.4	2	Gryphaea	Bilobissa		sublobata	4.24267
0.4	2	Gryphaea	Bilobissa		sublobata	4.32019
0.4	2	Gryphaea	Bilobissa		sublobata	3.52434
0.4	2	Gryphaea	Bilobissa		sublobata	3.52434
0.4	2	Gryphaea	Bilobissa		sublobata	3.52434
0.4	2	Gryphaea	Bilobissa		sublobata	3.52434
0.4	2	Gryphaea	Bilobissa		sublobata	3.52434
0.4	2	Gryphaea	Bilobissa		sublobata	3.52434
0.4	2	Gryphaea	Bilobissa		sublobata	3.52434
0.4	2	Gryphaea	Bilobissa		sublobata	3.52434
0.4	2	Gryphaea	Bilobissa		sublobata	3.52434
0.4	2	Gryphaea	Bilobissa		sublobata	3.52434
0.4	2	Gryphaea	Bilobissa		sublobata	3.52434
0.4	2	Gryphaea	Bilobissa		sublobata	3.52434
0.4	2	Gryphaea	Bilobissa		sublobata	3.52434
0.4	2	Gryphaea	Bilobissa		sublobata	3.52434
0.4	2	Gryphaea	Bilobissa		sublobata	3.52434
0.4	2	Gryphaea	Bilobissa		sublobata	3.52434
0.4	2	Lycettia			lunularis	2.85726
0.4	2	Lycettia			lunularis	3.24665
0.4	2	Lycettia			lunularis	3.30662
0.4	2	Lycettia			lunularis	3.82538
0.4	2	Lycettia			lunularis	4.06978
0.4	2	Lycettia			lunularis	4.40574
0.4	2	Lycettia			lunularis	3.72341
0.4	2	Lycettia			lunularis	3.72341
0.4	2	Lycettia			lunularis	3.72341
0.4	2	Lycettia			lunularis	3.72341
0.4	2	Nicaniella			voltzi	2.79668
0.4	2	Parallelodon			hirsonensis	2.18578
0.4	2	Pinna		cf.	folium	2.86123
0.4	2	Plagiostoma			punctatum	3.08766
0.4	2	Plagiostoma			punctatum	3.71431
0.4	2	Plagiostoma			punctatum	3.83621
0.4	2	Plagiostoma			punctatum	4.26628
0.4	2	Plagiostoma			punctatum	3.78597
0.4	2	Plagiostoma			punctatum	3.78597
0.4	2	Plagiostoma			punctatum	3.78597
0.4	2	Plagiostoma			punctatum	3.78597
0.4	2	Plagiostoma			punctatum	3.78597
0.4	2	Pleuromya			aequistriata	4.04638
0.4	2	Pleuromya			aequistriata	4.43054
0.4	2	Pleuromya			aequistriata	4.47126
0.4	2	Pleuromya			aequistriata	4.4808
0.4	2	Pleuromya			aequistriata	4.49363
0.4	2	Pleuromya			aequistriata	4.53345
0.4	2	Pleuromya			aequistriata	4.58496
0.4	2	Pleuromya			aequistriata	4.62468
0.4	2	Pleuromya			aequistriata	4.63493
0.4	2	Pleuromya			aequistriata	4.67737
0.4	2	Pleuromya			aequistriata	4.50855
0.4	2	Pleuromya			aequistriata	4.50855
0.4	2	Pleuromya			aequistriata	4.50855
0.4	2	Pleuromya			aequistriata	4.50855
0.4	2	Pleuromya			aequistriata	4.50855
0.4	2	Pleuromya			uniformis	3.3823
0.4	2	Pleuromya			uniformis	4.2986
0.4	2	Protocardia	Protocardia		striatula	1.98174
0.4	2	Protocardia	Protocardia		striatula	1.98174
0.4	2	Protocardia	Protocardia		striatula	2.25801
0.4	2	Protocardia	Protocardia		striatula	2.60706
0.4	2	Protocardia	Protocardia		striatula	2.79698
0.4	2	Protocardia	Protocardia		striatula	2.924
0.4	2	Protocardia	Protocardia		striatula	2.96205
0.4	2	Protocardia	Protocardia		striatula	3.00561
0.4	2	Protocardia	Protocardia		striatula	3.07589
0.4	2	Protocardia	Protocardia		striatula	3.11489
0.4	2	Protocardia	Protocardia		striatula	3.12926
0.4	2	Protocardia	Protocardia		striatula	3.24753
0.4	2	Protocardia	Protocardia		striatula	3.33373
0.4	2	Protocardia	Protocardia		striatula	3.45345
0.4	2	Protocardia	Protocardia		striatula	3.53557
0.4	2	Protocardia	Protocardia		striatula	3.61939
0.4	2	Protocardia	Protocardia		striatula	3.85195
0.4	2	Protocardia	Protocardia		striatula	4.12092
0.4	2	Pseudopecten	Pseudopecten		dentatus	4.37642
0.4	2	Pseudopecten	Pseudopecten		dentatus	4.37642
0.4	2	Pseudopecten	Pseudopecten		dentatus	4.37642
0.8	1	Gibbirhynchia			micra	2.72162
0.8	1	Lobothyris			subpunctata	2.4508
0.8	1	Lobothyris			subpunctata	3.76491
0.8	1	Lobothyris			subpunctata	3.25352
0.8	2	Gryphaea	Catinula	cf.	crickleyensis	1.92149
0.8	2	Gryphaea	Bilobissa		sublobata	2.08496
0.8	2	Gryphaea	Bilobissa		sublobata	2.24753
0.8	2	Gryphaea	Bilobissa		sublobata	2.57487
0.8	2	Gryphaea	Bilobissa		sublobata	2.95393
0.8	2	Gryphaea	Bilobissa		sublobata	3.00673
0.8	2	Gryphaea	Bilobissa		sublobata	3.24833
0.8	2	Gryphaea	Bilobissa		sublobata	3.27768
0.8	2	Gryphaea	Bilobissa		sublobata	3.36396
0.8	2	Gryphaea	Bilobissa		sublobata	3.4255
0.8	2	Gryphaea	Bilobissa		sublobata	3.55222
0.8	2	Gryphaea	Bilobissa		sublobata	3.57162
0.8	2	Gryphaea	Bilobissa		sublobata	3.59095
0.8	2	Gryphaea	Bilobissa		sublobata	3.65662
0.8	2	Gryphaea	Bilobissa		sublobata	3.7327
0.8	2	Gryphaea	Bilobissa		sublobata	3.89238
0.8	2	Gryphaea	Bilobissa		sublobata	4.00248
0.8	2	Gryphaea	Bilobissa		sublobata	4.04867
0.8	2	Gryphaea	Bilobissa		sublobata	4.08044
0.8	2	Gryphaea	Bilobissa		sublobata	4.08444
0.8	2	Gryphaea	Bilobissa		sublobata	4.22147
0.8	2	Gryphaea	Bilobissa		sublobata	4.28179
0.8	2	Gryphaea	Bilobissa		sublobata	4.30607
0.8	2	Gryphaea	Bilobissa		sublobata	4.46174
0.8	2	Gryphaea	Bilobissa		sublobata	3.6937
0.8	2	Gryphaea	Bilobissa		sublobata	3.6937
0.8	2	Gryphaea	Bilobissa		sublobata	3.6937
0.8	2	Gryphaea	Bilobissa		sublobata	3.6937
0.8	2	Gryphaea	Bilobissa		sublobata	3.6937
0.8	2	Gryphaea	Bilobissa		sublobata	3.6937
0.8	2	Gryphaea	Bilobissa		sublobata	3.6937
0.8	2	Gryphaea	Bilobissa		sublobata	3.6937
0.8	2	Gryphaea	Bilobissa		sublobata	3.6937
0.8	2	Gryphaea	Bilobissa		sublobata	3.6937
0.8	2	Gryphaea	Bilobissa		sublobata	3.6937
0.8	2	Gryphaea	Bilobissa		sublobata	3.6937
0.8	2	Lycettia			lunularis	2.53412
0.8	2	Lycettia			lunularis	3.78806
0.8	2	Lycettia			lunularis	3.78806
0.8	2	Lycettia			lunularis	3.78806
0.8	2	Plagiostoma			punctatum	3.15708
0.8	2	Plagiostoma			punctatum	3.80588
0.8	2	Pleuromya			aequistriata	3.84713
0.8	2	Pleuromya			aequistriata	4.39199
0.8	2	Pleuromya			aequistriata	4.4257
0.8	2	Pleuromya			aequistriata	4.53679
0.8	2	Pleuromya			aequistriata	4.62396
0.8	2	Pleuromya			aequistriata	4.63241
0.8	2	Pleuromya			aequistriata	4.4427
0.8	2	Pleuromya			aequistriata	4.4427
0.8	2	Pleuromya			aequistriata	4.4427
0.8	2	Pleuromya			aequistriata	4.4427
0.8	2	Pleuromya			aequistriata	4.4427
0.8	2	Pleuromya			aequistriata	4.4427
0.8	2	Pleuromya			aequistriata	4.4427
0.8	2	Harpax			spinosa	2.41948
0.8	2	Harpax			spinosa	3.10082
0.8	2	Protocardia	Protocardia		striatula	2.50885
0.8	2	Protocardia	Protocardia		striatula	2.97266
0.8	2	Protocardia	Protocardia		striatula	3.03787
0.8	2	Protocardia	Protocardia		striatula	3.0769
0.8	2	Protocardia	Protocardia		striatula	3.08386
0.8	2	Protocardia	Protocardia		striatula	3.10346
0.8	2	Protocardia	Protocardia		striatula	3.78341
0.8	2	Protocardia	Protocardia		striatula	3.86034
0.8	2	Protocardia	Protocardia		striatula	3.2582
0.8	2	Protocardia	Protocardia		striatula	3.2582
0.8	2	Pseudolimea			duplicata	2.66312
0.8	2	Pseudolimea			duplicata	2.81613
0.8	2	Pseudopecten	Pseudopecten		dentatus	2.98139
0.8	2	Pseudopecten	Pseudopecten		dentatus	4.29304
0.8	2	Pseudopecten	Pseudopecten		dentatus	4.48944
0.8	2	Pseudopecten	Pseudopecten		dentatus	4.6967
0.8	2	Pseudopecten	Pseudopecten		dentatus	4.87744
0.8	2	Pseudopecten	Pseudopecten		dentatus	5.14828
0.8	2	Pseudopecten	Pseudopecten		dentatus	4.55295
0.8	2	Pseudopecten	Pseudopecten		dentatus	4.55295
1.6	1	Lobothyris			subpunctata	1.58496
1.6	1	Lobothyris			subpunctata	2.6427
1.6	1	Lobothyris			subpunctata	3.43617
1.6	1	Lobothyris			subpunctata	2.74237
1.6	2	Corbulomima		cf.	obscura	0.689256
1.6	2	Corbulomima		cf.	obscura	1.03519
1.6	2	Corbulomima		cf.	obscura	1.22972
1.6	2	Corbulomima		cf.	obscura	1.33904
1.6	2	Corbulomima		cf.	obscura	1.60706
1.6	2	Corbulomima		cf.	obscura	1.66024
1.6	2	Corbulomima		cf.	obscura	1.79248
1.6	2	Corbulomima		cf.	obscura	1.83395
1.6	2	Corbulomima		cf.	obscura	2.30144
1.6	2	Corbulomima		cf.	obscura	2.71581
1.6	2	Corbulomima		cf.	obscura	1.73796
1.6	2	Entolium			corneolum	1.56051
1.6	2	Entolium			corneolum	1.65517
1.6	2	Entolium			corneolum	2.21715
1.6	2	Entolium			corneolum	2.57994
1.6	2	Entolium			corneolum	2.95345
1.6	2	Entolium			corneolum	3.5222
1.6	2	Entolium			corneolum	2.58416
1.6	2	Entolium			corneolum	2.58416
1.6	2	Entolium			corneolum	2.58416
1.6	2	Entolium			corneolum	2.58416
1.6	2	Entolium			corneolum	2.58416
1.6	2	Entolium			corneolum	2.58416
1.6	2	Grammatodon	Grammatodon		concinnus	2.12548
1.6	2	Grammatodon	Grammatodon		concinnus	2.18473
1.6	2	Grammatodon	Grammatodon		concinnus	2.61441
1.6	2	Grammatodon	Grammatodon		concinnus	2.74976
1.6	2	Grammatodon	Grammatodon		concinnus	2.97477
1.6	2	Gryphaea	Bilobissa		sublobata	1.96347
1.6	2	Gryphaea	Bilobissa		sublobata	2.08496
1.6	2	Gryphaea	Bilobissa		sublobata	2.12016
1.6	2	Gryphaea	Bilobissa		sublobata	2.33621
1.6	2	Gryphaea	Bilobissa		sublobata	2.39068
1.6	2	Gryphaea	Bilobissa		sublobata	2.45943
1.6	2	Gryphaea	Bilobissa		sublobata	2.64159
1.6	2	Gryphaea	Bilobissa		sublobata	2.65079
1.6	2	Gryphaea	Bilobissa		sublobata	2.65462
1.6	2	Gryphaea	Bilobissa		sublobata	2.73331
1.6	2	Gryphaea	Bilobissa		sublobata	2.82768
1.6	2	Gryphaea	Bilobissa		sublobata	2.87208
1.6	2	Gryphaea	Bilobissa		sublobata	2.87744
1.6	2	Gryphaea	Bilobissa		sublobata	2.96608
1.6	2	Gryphaea	Bilobissa		sublobata	3.02688
1.6	2	Gryphaea	Bilobissa		sublobata	3.03841
1.6	2	Gryphaea	Bilobissa		sublobata	3.08255
1.6	2	Gryphaea	Bilobissa		sublobata	3.10189
1.6	2	Gryphaea	Bilobissa		sublobata	3.10189
1.6	2	Gryphaea	Bilobissa		sublobata	3.11863
1.6	2	Gryphaea	Bilobissa		sublobata	3.12869
1.6	2	Gryphaea	Bilobissa		sublobata	3.20163
1.6	2	Gryphaea	Bilobissa		sublobata	3.23787
1.6	2	Gryphaea	Bilobissa		sublobata	3.28493
1.6	2	Gryphaea	Bilobissa		sublobata	3.30677
1.6	2	Gryphaea	Bilobissa		sublobata	3.30743
1.6	2	Gryphaea	Bilobissa		sublobata	3.31904
1.6	2	Gryphaea	Bilobissa		sublobata	3.32012
1.6	2	Gryphaea	Bilobissa		sublobata	3.32193
1.6	2	Gryphaea	Bilobissa		sublobata	3.47826
1.6	2	Gryphaea	Bilobissa		sublobata	3.51118
1.6	2	Gryphaea	Bilobissa		sublobata	3.66921
1.6	2	Gryphaea	Bilobissa		sublobata	3.8173
1.6	2	Gryphaea	Bilobissa		sublobata	3.8178
1.6	2	Gryphaea	Bilobissa		sublobata	3.8679
1.6	2	Gryphaea	Bilobissa		sublobata	4.19392
1.6	2	Gryphaea	Bilobissa		sublobata	3.14538
1.6	2	Gryphaea	Bilobissa		sublobata	3.14538
1.6	2	Gryphaea	Bilobissa		sublobata	3.14538
1.6	2	Gryphaea	Bilobissa		sublobata	3.14538
1.6	2	Gryphaea	Bilobissa		sublobata	3.14538
1.6	2	Gryphaea	Bilobissa		sublobata	3.14538
1.6	2	Gryphaea	Bilobissa		sublobata	3.14538
1.6	2	Gryphaea	Bilobissa		sublobata	3.14538
1.6	2	Gryphaea	Bilobissa		sublobata	3.14538
1.6	2	Gryphaea	Bilobissa		sublobata	3.14538
1.6	2	Gryphaea	Bilobissa		sublobata	3.14538
1.6	2	Gryphaea	Bilobissa		sublobata	3.14538
1.6	2	Gryphaea	Bilobissa		sublobata	3.14538
1.6	2	Gryphaea	Bilobissa		sublobata	3.14538
1.6	2	Gryphaea	Bilobissa		sublobata	3.14538
1.6	2	Gryphaea	Bilobissa		sublobata	3.14538
1.6	2	Gryphaea	Bilobissa		sublobata	3.14538
1.6	2	Gryphaea	Bilobissa		sublobata	3.14538
1.6	2	Gryphaea	Bilobissa		sublobata	3.14538
1.6	2	Gryphaea	Bilobissa		sublobata	3.14538
1.6	2	Gryphaea	Bilobissa		sublobata	3.14538
1.6	2	Gryphaea	Bilobissa		sublobata	3.14538
1.6	2	Gryphaea	Bilobissa		sublobata	3.14538
1.6	2	Gryphaea	Bilobissa		sublobata	3.14538
1.6	2	Gryphaea	Bilobissa		sublobata	3.14538
1.6	2	Gryphaea	Bilobissa		sublobata	3.14538
1.6	2	Gryphaea	Bilobissa		sublobata	3.14538
1.6	2	Nicaniella			voltzi	1.19616
1.6	2	Nicaniella			voltzi	1.848
1.6	2	Nicaniella			voltzi	2.3173
1.6	2	Nicaniella			voltzi	2.4462
1.6	2	Nicaniella			voltzi	2.62301
1.6	2	Nicaniella			voltzi	2.17054
1.6	2	Nicaniella			voltzi	2.17054
1.6	2	Pinna		cf.	folium	2.85904
1.6	2	Pinna		cf.	folium	2.95345
1.6	2	Pinna		cf.	folium	3.40689
1.6	2	Pinna		cf.	folium	4.05426
1.6	2	Pinna		cf.	folium	3.58598
1.6	2	Pinna		cf.	folium	3.58598
1.6	2	Pleuromya			uniformis	3.96362
1.6	2	Pleuromya			uniformis	4.32229
1.6	2	Pronoella	Pronoella		intermedia	3.8266
1.6	2	Pronoella	Pronoella		intermedia	4.85299
1.6	2	Protocardia	Protocardia		striatula	3.30625
1.6	2	Protocardia	Protocardia		striatula	3.30809
1.6	2	Protocardia	Protocardia		striatula	4.06464
1.6	2	Pseudolimea			duplicata	1.88277
1.6	2	Pseudolimea			duplicata	2.20163
1.6	2	Pseudopecten	Pseudopecten		dentatus	4.20404
2.8	1	Gibbirhynchia			micra	2.32077
2.8	1	Gibbirhynchia			micra	2.56051
2.8	1	Gibbirhynchia			micra	2.60862
2.8	1	Gibbirhynchia			micra	3.64547
2.8	1	Lobothyris			arcta	3.4462
2.8	1	Lobothyris			arcta	4.00292
2.8	1	Lobothyris			arcta	4.08396
2.8	1	Lobothyris			arcta	4.08396
2.8	1	Lobothyris			subpunctata	4.4807
2.8	1	Lobothyris			subpunctata	4.19602
2.8	1	Lobothyris			subpunctata	4.19602
2.8	1	Lobothyris			subpunctata	4.19602
2.8	1	Lobothyris			subpunctata	4.19602
2.8	1	Quadratirhynchia			attenuata	3.0667
2.8	1	Quadratirhynchia			attenuata	3.86573
2.8	1	Quadratirhynchia			attenuata	3.97695
2.8	1	Quadratirhynchia			attenuata	4.00141
2.8	1	Quadratirhynchia			attenuata	4.03841
2.8	1	Quadratirhynchia			attenuata	4.04823
2.8	1	Quadratirhynchia			attenuata	4.05666
2.8	1	Quadratirhynchia			attenuata	4.19239
2.8	1	Quadratirhynchia			attenuata	4.24031
2.8	1	Quadratirhynchia			attenuata	4.32001
2.8	1	Quadratirhynchia			attenuata	4.36608
2.8	1	Quadratirhynchia			attenuata	4.57437
2.8	1	Quadratirhynchia			attenuata	4.60879
2.8	1	Quadratirhynchia			attenuata	4.61851
2.8	1	Quadratirhynchia			attenuata	4.64768
2.8	1	Quadratirhynchia			attenuata	4.22711
2.8	1	Quadratirhynchia			attenuata	4.22711
2.8	2	Gryphaea	Bilobissa		sublobata	2.68926
2.8	2	Gryphaea	Bilobissa		sublobata	2.95417
2.8	2	Gryphaea	Bilobissa		sublobata	3.10862
2.8	2	Gryphaea	Bilobissa		sublobata	3.24279
2.8	2	Gryphaea	Bilobissa		sublobata	3.27791
2.8	2	Gryphaea	Bilobissa		sublobata	3.33621
2.8	2	Gryphaea	Bilobissa		sublobata	3.47418
2.8	2	Gryphaea	Bilobissa		sublobata	3.53024
2.8	2	Gryphaea	Bilobissa		sublobata	3.5375
2.8	2	Gryphaea	Bilobissa		sublobata	3.55791
2.8	2	Gryphaea	Bilobissa		sublobata	3.57376
2.8	2	Gryphaea	Bilobissa		sublobata	3.58436
2.8	2	Gryphaea	Bilobissa		sublobata	3.62301
2.8	2	Gryphaea	Bilobissa		sublobata	3.63011
2.8	2	Gryphaea	Bilobissa		sublobata	3.71523
2.8	2	Gryphaea	Bilobissa		sublobata	3.80827
2.8	2	Gryphaea	Bilobissa		sublobata	3.81227
2.8	2	Gryphaea	Bilobissa		sublobata	3.83089
2.8	2	Gryphaea	Bilobissa		sublobata	3.87275
2.8	2	Gryphaea	Bilobissa		sublobata	3.92475
2.8	2	Gryphaea	Bilobissa		sublobata	3.96596
2.8	2	Gryphaea	Bilobissa		sublobata	4.02764
2.8	2	Gryphaea	Bilobissa		sublobata	4.04728
2.8	2	Gryphaea	Bilobissa		sublobata	4.12144
2.8	2	Gryphaea	Bilobissa		sublobata	4.17233
2.8	2	Gryphaea	Bilobissa		sublobata	4.18097
2.8	2	Gryphaea	Bilobissa		sublobata	4.28939
2.8	2	Gryphaea	Bilobissa		sublobata	4.30367
2.8	2	Gryphaea	Bilobissa		sublobata	4.32195
2.8	2	Gryphaea	Bilobissa		sublobata	4.38006
2.8	2	Gryphaea	Bilobissa		sublobata	4.49802
2.8	2	Gryphaea	Bilobissa		sublobata	4.53237
2.8	2	Gryphaea	Bilobissa		sublobata	3.85371
2.8	2	Gryphaea	Bilobissa		sublobata	3.85371
2.8	2	Gryphaea	Bilobissa		sublobata	3.85371
2.8	2	Gryphaea	Bilobissa		sublobata	3.85371
2.8	2	Gryphaea	Bilobissa		sublobata	3.85371
2.8	2	Gryphaea	Bilobissa		sublobata	3.85371
2.8	2	Gryphaea	Bilobissa		sublobata	3.85371
2.8	2	Gryphaea	Bilobissa		sublobata	3.85371
2.8	2	Gryphaea	Bilobissa		sublobata	3.85371
2.8	2	Gryphaea	Bilobissa		sublobata	3.85371
2.8	2	Pleuromya			uniformis	4.53035
2.8	2	Pleuromya			uniformis	4.2986
2.8	2	Pseudopecten	Pseudopecten		dentatus	2.91391
2.8	2	Pseudopecten	Pseudopecten		dentatus	3.54759
2.8	2	Pseudopecten	Pseudopecten		dentatus	3.61412
2.8	2	Pseudopecten	Pseudopecten		dentatus	5.05703
2.8	2	Pseudopecten	Pseudopecten		dentatus	4.01788
2.8	2	Pseudopecten	Pseudopecten		dentatus	4.01788
2.8	2	Weyla	Weyla		pradoana	4.42587
2.8	2	Weyla	Weyla		pradoana	4.20056
3.4	1	Lobothyris			subpunctata	3.52873
3.4	1	Lobothyris			subpunctata	3.78841
3.4	1	Lobothyris			subpunctata	3.85795
3.4	1	Lobothyris			subpunctata	4.03181
3.4	1	Lobothyris			subpunctata	4.04551
3.4	1	Lobothyris			subpunctata	4.20681
3.4	1	Lobothyris			subpunctata	4.22178
3.4	1	Lobothyris			subpunctata	4.25362
3.4	1	Lobothyris			subpunctata	4.30439
3.4	1	Lobothyris			subpunctata	4.31249
3.4	1	Lobothyris			subpunctata	4.33451
3.4	1	Lobothyris			subpunctata	4.3872
3.4	1	Lobothyris			subpunctata	4.41581
3.4	1	Lobothyris			subpunctata	4.44868
3.4	1	Lobothyris			subpunctata	4.49018
3.4	1	Lobothyris			subpunctata	4.61623
3.4	1	Lobothyris			subpunctata	4.62194
3.4	1	Lobothyris			subpunctata	4.68097
3.4	1	Lobothyris			subpunctata	4.83645
3.4	1	Lobothyris			subpunctata	4.32513
3.4	1	Lobothyris			subpunctata	4.32513
3.4	1	Lobothyris			subpunctata	4.32513
3.4	1	Lobothyris			subpunctata	4.32513
3.4	1	Lobothyris			subpunctata	4.32513
3.4	1	Lobothyris			subpunctata	4.32513
3.4	1	Lobothyris			subpunctata	4.32513
3.4	1	Lobothyris			subpunctata	4.32513
3.4	1	Lobothyris			subpunctata	4.32513
3.4	1	Lobothyris			subpunctata	4.32513
3.4	1	Lobothyris			subpunctata	4.32513
3.4	1	Lobothyris			subpunctata	4.32513
3.4	1	Lobothyris			subpunctata	4.32513
3.4	1	Lobothyris			subpunctata	4.32513
3.4	1	Lobothyris			subpunctata	4.32513
3.4	1	Lobothyris			subpunctata	4.32513
3.4	2	Entolium			corneolum	2.12016
3.4	2	Entolium			corneolum	2.69976
3.4	2	Entolium			corneolum	2.43961
3.4	2	Entolium			corneolum	2.43961
3.4	2	Grammatodon	Grammatodon		concinnus	2.76178
3.4	2	Grammatodon	Grammatodon		concinnus	4.05726
3.4	2	Gryphaea	Bilobissa		sublobata	2.93518
3.4	2	Gryphaea	Bilobissa		sublobata	3.01517
3.4	2	Gryphaea	Bilobissa		sublobata	3.05791
3.4	2	Gryphaea	Bilobissa		sublobata	3.26178
3.4	2	Gryphaea	Bilobissa		sublobata	3.29921
3.4	2	Gryphaea	Bilobissa		sublobata	3.32193
3.4	2	Gryphaea	Bilobissa		sublobata	3.55947
3.4	2	Gryphaea	Bilobissa		sublobata	3.5827
3.4	2	Gryphaea	Bilobissa		sublobata	3.64478
3.4	2	Gryphaea	Bilobissa		sublobata	3.64768
3.4	2	Gryphaea	Bilobissa		sublobata	3.77913
3.4	2	Gryphaea	Bilobissa		sublobata	3.88277
3.4	2	Gryphaea	Bilobissa		sublobata	4.02824
3.4	2	Gryphaea	Bilobissa		sublobata	4.20044
3.4	2	Gryphaea	Bilobissa		sublobata	4.20912
3.4	2	Gryphaea	Bilobissa		sublobata	4.25148
3.4	2	Gryphaea	Bilobissa		sublobata	4.26444
3.4	2	Gryphaea	Bilobissa		sublobata	4.39915
3.4	2	Gryphaea	Bilobissa		sublobata	4.46463
3.4	2	Gryphaea	Bilobissa		sublobata	4.47307
3.4	2	Gryphaea	Bilobissa		sublobata	4.6126
3.4	2	Gryphaea	Bilobissa		sublobata	4.75686
3.4	2	Gryphaea	Bilobissa		sublobata	3.95192
3.4	2	Gryphaea	Bilobissa		sublobata	3.95192
3.4	2	Gryphaea	Bilobissa		sublobata	3.95192
3.4	2	Gryphaea	Bilobissa		sublobata	3.95192
3.4	2	Gryphaea	Bilobissa		sublobata	3.95192
3.4	2	Gryphaea	Bilobissa		sublobata	3.95192
3.4	2	Gryphaea	Bilobissa		sublobata	3.95192
3.4	2	Gryphaea	Bilobissa		sublobata	3.95192
3.4	2	Gryphaea	Bilobissa		sublobata	3.95192
3.4	2	Gryphaea	Bilobissa		sublobata	3.95192
3.4	2	Gryphaea	Bilobissa		sublobata	3.95192
3.4	2	Gryphaea	Bilobissa		sublobata	3.95192
3.4	2	Gryphaea	Bilobissa		sublobata	3.95192
3.4	2	Gryphaea	Bilobissa		sublobata	3.95192
3.4	2	Gryphaea	Bilobissa		sublobata	3.95192
3.4	2	Gryphaea	Bilobissa		sublobata	3.95192
3.4	2	Gryphaea	Bilobissa		sublobata	3.95192
3.4	2	Gryphaea	Bilobissa		sublobata	3.95192
3.4	2	Gryphaea	Bilobissa		sublobata	3.95192
3.4	2	Gryphaea	Bilobissa		sublobata	3.95192
3.4	2	Pholadomya	Pholadomya		reticulata	4.33152
3.4	2	Pinna		cf.	folium	3.8741
3.4	2	Pinna		cf.	folium	4.24593
3.4	2	Pinna		cf.	folium	4.70177
3.4	2	Pinna		cf.	folium	4.31801
3.4	2	Pinna		cf.	folium	4.31801
3.4	2	Pinna		cf.	folium	4.31801
3.4	2	Pleuromya			uniformis	4.08388
3.4	2	Pleuromya			uniformis	4.86517
3.4	2	Pronoella	Pronoella		intermedia	3.08946
3.4	2	Protocardia	Protocardia		striatula	3.26107
3.4	2	Protocardia	Protocardia		striatula	3.31468
3.4	2	Protocardia	Protocardia		striatula	3.85022
3.4	2	Protocardia	Protocardia		striatula	4.03439
3.4	2	Protocardia	Protocardia		striatula	4.08316
3.4	2	Protocardia	Protocardia		striatula	4.16814
3.4	2	Protocardia	Protocardia		striatula	3.8293
3.4	2	Protocardia	Protocardia		striatula	3.8293
3.4	2	Protocardia	Protocardia		striatula	3.8293
3.4	2	Pseudolimea			duplicata	2.26021
3.4	2	Pseudolimea			duplicata	2.95417
3.4	2	Pseudolimea			duplicata	3.20893
3.4	2	Pseudolimea			duplicata	3.39225
3.4	2	Pseudopecten	Pseudopecten		dentatus	3.76538
3.4	2	Pseudopecten	Pseudopecten		dentatus	4.10837
4	1	Aulacothyris			resupinata	4.56662
4	1	Gibbirhynchia			micra	2.3645
4	1	Gibbirhynchia			micra	3.72668
4	1	Gibbirhynchia			micra	3.88753
4	1	Lobothyris			subpunctata	2.27791
4	1	Lobothyris			subpunctata	3.6243
4	1	Lobothyris			subpunctata	4.0667
4	1	Lobothyris			subpunctata	3.50397
4	1	Lobothyris			subpunctata	3.50397
4	1	Lobothyris			subpunctata	3.50397
4	1	Quadratirhynchia			attenuata	4.42756
4	1	Tetrarhynchia			subconcinna	2.66132
4	1	Tetrarhynchia			subconcinna	3.69461
4	1	Tetrarhynchia			subconcinna	3.77514
4	1	Tetrarhynchia			subconcinna	3.80211
4	1	Tetrarhynchia			subconcinna	3.55262
4	1	Tetrarhynchia			subconcinna	3.55262
4	2	Eopecten			velatus	3.46584
4	2	Eopecten			velatus	4.20353
4	2	Gryphaea	Catinula	cf.	crickleyensis	1.96157
4	2	Gryphaea	Catinula	cf.	crickleyensis	2.16096
4	2	Gryphaea	Catinula	cf.	crickleyensis	2.68421
4	2	Gryphaea	Bilobissa		sublobata	2.14933
4	2	Gryphaea	Bilobissa		sublobata	2.16096
4	2	Gryphaea	Bilobissa		sublobata	2.58916
4	2	Gryphaea	Bilobissa		sublobata	2.60881
4	2	Gryphaea	Bilobissa		sublobata	2.66635
4	2	Gryphaea	Bilobissa		sublobata	2.66671
4	2	Gryphaea	Bilobissa		sublobata	2.76303
4	2	Gryphaea	Bilobissa		sublobata	3.12737
4	2	Gryphaea	Bilobissa		sublobata	3.16268
4	2	Gryphaea	Bilobissa		sublobata	3.25627
4	2	Gryphaea	Bilobissa		sublobata	3.30735
4	2	Gryphaea	Bilobissa		sublobata	3.32222
4	2	Gryphaea	Bilobissa		sublobata	3.33833
4	2	Gryphaea	Bilobissa		sublobata	3.33868
4	2	Gryphaea	Bilobissa		sublobata	3.35918
4	2	Gryphaea	Bilobissa		sublobata	3.46419
4	2	Gryphaea	Bilobissa		sublobata	3.50874
4	2	Gryphaea	Bilobissa		sublobata	3.53261
4	2	Gryphaea	Bilobissa		sublobata	3.54155
4	2	Gryphaea	Bilobissa		sublobata	3.55049
4	2	Gryphaea	Bilobissa		sublobata	3.57376
4	2	Gryphaea	Bilobissa		sublobata	3.58546
4	2	Gryphaea	Bilobissa		sublobata	3.59095
4	2	Gryphaea	Bilobissa		sublobata	3.59452
4	2	Gryphaea	Bilobissa		sublobata	3.60828
4	2	Gryphaea	Bilobissa		sublobata	3.612
4	2	Gryphaea	Bilobissa		sublobata	3.6528
4	2	Gryphaea	Bilobissa		sublobata	3.65916
4	2	Gryphaea	Bilobissa		sublobata	3.66546
4	2	Gryphaea	Bilobissa		sublobata	3.66671
4	2	Gryphaea	Bilobissa		sublobata	3.69616
4	2	Gryphaea	Bilobissa		sublobata	3.86566
4	2	Gryphaea	Bilobissa		sublobata	3.90484
4	2	Gryphaea	Bilobissa		sublobata	3.90792
4	2	Gryphaea	Bilobissa		sublobata	3.93101
4	2	Gryphaea	Bilobissa		sublobata	3.9462
4	2	Gryphaea	Bilobissa		sublobata	3.94647
4	2	Gryphaea	Bilobissa		sublobata	4.00011
4	2	Gryphaea	Bilobissa		sublobata	4.05791
4	2	Gryphaea	Bilobissa		sublobata	4.06914
4	2	Gryphaea	Bilobissa		sublobata	4.06962
4	2	Gryphaea	Bilobissa		sublobata	4.12775
4	2	Gryphaea	Bilobissa		sublobata	4.16591
4	2	Gryphaea	Bilobissa		sublobata	4.19745
4	2	Gryphaea	Bilobissa		sublobata	4.23021
4	2	Gryphaea	Bilobissa		sublobata	4.28112
4	2	Gryphaea	Bilobissa		sublobata	4.32012
4	2	Gryphaea	Bilobissa		sublobata	4.36989
4	2	Gryphaea	Bilobissa		sublobata	4.44092
4	2	Gryphaea	Bilobissa		sublobata	4.48289
4	2	Gryphaea	Bilobissa		sublobata	4.5436
4	2	Gryphaea	Bilobissa		sublobata	4.55353
4	2	Gryphaea	Bilobissa		sublobata	4.59283
4	2	Gryphaea	Bilobissa		sublobata	4.59922
4	2	Gryphaea	Bilobissa		sublobata	4.6084
4	2	Gryphaea	Bilobissa		sublobata	5.0957
4	2	Gryphaea	Bilobissa		sublobata	3.84104
4	2	Gryphaea	Bilobissa		sublobata	3.84104
4	2	Gryphaea	Bilobissa		sublobata	3.84104
4	2	Gryphaea	Bilobissa		sublobata	3.84104
4	2	Gryphaea	Bilobissa		sublobata	3.84104
4	2	Gryphaea	Bilobissa		sublobata	3.84104
4	2	Gryphaea	Bilobissa		sublobata	3.84104
4	2	Gryphaea	Bilobissa		sublobata	3.84104
4	2	Gryphaea	Bilobissa		sublobata	3.84104
4	2	Gryphaea	Bilobissa		sublobata	3.84104
4	2	Gryphaea	Bilobissa		sublobata	3.84104
4	2	Gryphaea	Bilobissa		sublobata	3.84104
4	2	Gryphaea	Bilobissa		sublobata	3.84104
4	2	Gryphaea	Bilobissa		sublobata	3.84104
4	2	Gryphaea	Bilobissa		sublobata	3.84104
4	2	Gryphaea	Bilobissa		sublobata	3.84104
4	2	Gryphaea	Bilobissa		sublobata	3.84104
4	2	Gryphaea	Bilobissa		sublobata	3.84104
4	2	Gryphaea	Bilobissa		sublobata	3.84104
4	2	Gryphaea	Bilobissa		sublobata	3.84104
4	2	Gryphaea	Bilobissa		sublobata	3.84104
4	2	Gryphaea	Bilobissa		sublobata	3.84104
4	2	Gryphaea	Bilobissa		sublobata	3.84104
4	2	Gryphaea	Bilobissa		sublobata	3.84104
4	2	Gryphaea	Bilobissa		sublobata	3.84104
4	2	Gryphaea	Bilobissa		sublobata	3.84104
4	2	Gryphaea	Bilobissa		sublobata	3.84104
4	2	Gryphaea	Bilobissa		sublobata	3.84104
4	2	Gryphaea	Bilobissa		sublobata	3.84104
4	2	Lycettia			lunularis	4.16546
4	2	Mactromya			cardioides	2.89304
4	2	Mactromya			cardioides	4.08646
4	2	Parallelodon			hirsonensis	3.53035
4	2	Pholadomya	Pholadomya		ambigua	2.25453
4	2	Pholadomya	Pholadomya		ambigua	5.97799
4	2	Placunopsis			radiata	1.74271
4	2	Plagiostoma			punctatum	2.80204
4	2	Plagiostoma			punctatum	2.82725
4	2	Plagiostoma			punctatum	2.85712
4	2	Plagiostoma			punctatum	3.68185
4	2	Plagiostoma			punctatum	4.05724
4	2	Plagiostoma			punctatum	4.28796
4	2	Plagiostoma			punctatum	3.55299
4	2	Pleuromya			aequistriata	4.44315
4	2	Pleuromya			aequistriata	4.47418
4	2	Pleuromya			aequistriata	4.95104
4	2	Plicatula			auricola	2.85712
4	2	Harpax			auricola	3.79827
4	2	Harpax			spinosa	3.57105
4	2	Harpax			spinosa	3.32507
4	2	Pronoella	Pronoella		intermedia	4.89395
4	2	Protocardia	Protocardia		striatula	2.89395
4	2	Protocardia	Protocardia		striatula	3.66671
4	2	Protocardia	Protocardia		striatula	4.12042
4	2	Protocardia	Protocardia		striatula	4.76389
4	2	Pseudopecten	Pseudopecten		dentatus	4.49802
4	2	Pseudopecten	Pseudopecten		dentatus	4.57284
4	2	Pseudopecten	Pseudopecten		dentatus	4.53593
4	2	Pseudopecten	Pseudopecten		dentatus	4.53593
4	2	Weyla	Weyla		pradoana	4.66993
4.6	1	Lobothyris			subpunctata	3.58736
4.6	1	Lobothyris			subpunctata	3.60667
4.6	1	Lobothyris			subpunctata	4.03921
4.6	1	Lobothyris			subpunctata	4.23888
4.6	1	Lobothyris			subpunctata	4.31468
4.6	1	Lobothyris			subpunctata	3.99363
4.6	2	Eopecten			velatus	5.19881
4.6	2	Gryphaea	Bilobissa		sublobata	3.13573
4.6	2	Gryphaea	Bilobissa		sublobata	3.14547
4.6	2	Gryphaea	Bilobissa		sublobata	3.29787
4.6	2	Gryphaea	Bilobissa		sublobata	3.48335
4.6	2	Gryphaea	Bilobissa		sublobata	3.57994
4.6	2	Gryphaea	Bilobissa		sublobata	3.70998
4.6	2	Gryphaea	Bilobissa		sublobata	3.73706
4.6	2	Gryphaea	Bilobissa		sublobata	3.74593
4.6	2	Gryphaea	Bilobissa		sublobata	3.75726
4.6	2	Gryphaea	Bilobissa		sublobata	3.78112
4.6	2	Gryphaea	Bilobissa		sublobata	3.81029
4.6	2	Gryphaea	Bilobissa		sublobata	3.81555
4.6	2	Gryphaea	Bilobissa		sublobata	3.93617
4.6	2	Gryphaea	Bilobissa		sublobata	3.95345
4.6	2	Gryphaea	Bilobissa		sublobata	3.9903
4.6	2	Gryphaea	Bilobissa		sublobata	4.02764
4.6	2	Gryphaea	Bilobissa		sublobata	4.06547
4.6	2	Gryphaea	Bilobissa		sublobata	4.08781
4.6	2	Gryphaea	Bilobissa		sublobata	4.31249
4.6	2	Gryphaea	Bilobissa		sublobata	4.56335
4.6	2	Gryphaea	Bilobissa		sublobata	4.79022
4.6	2	Gryphaea	Bilobissa		sublobata	4.80056
4.6	2	Gryphaea	Bilobissa		sublobata	4.86989
4.6	2	Gryphaea	Bilobissa		sublobata	5.24417
4.6	2	Gryphaea	Bilobissa		sublobata	4.09575
4.6	2	Gryphaea	Bilobissa		sublobata	4.09575
4.6	2	Gryphaea	Bilobissa		sublobata	4.09575
4.6	2	Gryphaea	Bilobissa		sublobata	4.09575
4.6	2	Gryphaea	Bilobissa		sublobata	4.09575
4.6	2	Gryphaea	Bilobissa		sublobata	4.09575
4.6	2	Gryphaea	Bilobissa		sublobata	4.09575
4.6	2	Gryphaea	Bilobissa		sublobata	4.09575
4.6	2	Gryphaea	Bilobissa		sublobata	4.09575
4.6	2	Gryphaea	Bilobissa		sublobata	4.09575
4.6	2	Myoconcha			sp.	4.83974
4.6	2	Myoconcha			sp.	4.97491
4.6	2	Nicaniella			voltzi	3.12992
4.6	2	Nicaniella			voltzi	3.29675
4.6	2	Nicaniella			voltzi	3.54193
4.6	2	Nicaniella			voltzi	3.62301
4.6	2	Nicaniella			voltzi	3.41113
4.6	2	Parallelodon			hirsonensis	3.39851
4.6	2	Parallelodon			hirsonensis	3.55301
4.6	2	Parallelodon			hirsonensis	4.1631
4.6	2	Parallelodon			hirsonensis	4.3654
4.6	2	Parallelodon			hirsonensis	4.37994
4.6	2	Parvamussium			pumilum	2.45345
4.6	2	Plagiostoma			giganteum	5.68589
4.6	2	Plagiostoma			giganteum	4.35917
4.6	2	Plagiostoma			giganteum	4.35917
4.6	2	Plagiostoma			giganteum	4.35917
4.6	2	Pleuromya			aequistriata	4.40795
4.6	2	Pleuromya			uniformis	4.64556
4.6	2	Pleuromya			uniformis	4.2986
4.6	2	Harpax			auricola	3.91264
4.6	2	Harpax			auricola	4.21006
4.6	2	Harpax			spinosa	3.91632
4.6	2	Pronoella	Pronoella		intermedia	3.56773
4.6	2	Pronoella	Pronoella		intermedia	3.68316
4.6	2	Pronoella	Pronoella		intermedia	3.70095
4.6	2	Pronoella	Pronoella		intermedia	4.36226
4.6	2	Pronoella	Pronoella		intermedia	4.62121
4.6	2	Protocardia	Protocardia		striatula	3.11441
4.6	2	Protocardia	Protocardia		striatula	3.13899
4.6	2	Pseudolimea			duplicata	2.80721
4.6	2	Pseudolimea			duplicata	3.16096
4.6	2	Pseudolimea			duplicata	3.69487
4.6	2	Pseudopecten	Pseudopecten		dentatus	4.45658
5.2	1	Lobothyris			subpunctata	4.81506
5.2	1	Quadratirhynchia			attenuata	3.49802
5.2	1	Quadratirhynchia			attenuata	3.91264
5.2	1	Quadratirhynchia			attenuata	3.97196
5.2	1	Quadratirhynchia			attenuata	3.80999
5.2	1	Quadratirhynchia			attenuata	3.80999
5.2	1	Quadratirhynchia			attenuata	3.80999
5.2	1	Tetrarhynchia			subconcinna	3.61718
5.2	1	Tetrarhynchia			subconcinna	3.61718
5.2	2	Arcomya			sp.	5.36385
5.2	2	Arcomytilus			pectinatus	2.34044
5.2	2	Arcomytilus			pectinatus	4.6779
5.2	2	Corbulomima		cf.	obscura	1.89954
5.2	2	Grammatodon	Grammatodon		concinnus	4.12254
5.2	2	Gryphaea	Bilobissa		sublobata	2.74641
5.2	2	Gryphaea	Bilobissa		sublobata	3.00896
5.2	2	Gryphaea	Bilobissa		sublobata	3.07589
5.2	2	Gryphaea	Bilobissa		sublobata	3.0959
5.2	2	Gryphaea	Bilobissa		sublobata	3.09807
5.2	2	Gryphaea	Bilobissa		sublobata	3.11152
5.2	2	Gryphaea	Bilobissa		sublobata	3.15535
5.2	2	Gryphaea	Bilobissa		sublobata	3.2169
5.2	2	Gryphaea	Bilobissa		sublobata	3.22271
5.2	2	Gryphaea	Bilobissa		sublobata	3.23062
5.2	2	Gryphaea	Bilobissa		sublobata	3.26303
5.2	2	Gryphaea	Bilobissa		sublobata	3.32395
5.2	2	Gryphaea	Bilobissa		sublobata	3.37537
5.2	2	Gryphaea	Bilobissa		sublobata	3.41985
5.2	2	Gryphaea	Bilobissa		sublobata	3.42587
5.2	2	Gryphaea	Bilobissa		sublobata	3.45812
5.2	2	Gryphaea	Bilobissa		sublobata	3.46537
5.2	2	Gryphaea	Bilobissa		sublobata	3.54823
5.2	2	Gryphaea	Bilobissa		sublobata	3.54944
5.2	2	Gryphaea	Bilobissa		sublobata	3.55426
5.2	2	Gryphaea	Bilobissa		sublobata	3.55739
5.2	2	Gryphaea	Bilobissa		sublobata	3.56025
5.2	2	Gryphaea	Bilobissa		sublobata	3.57994
5.2	2	Gryphaea	Bilobissa		sublobata	3.62159
5.2	2	Gryphaea	Bilobissa		sublobata	3.6597
5.2	2	Gryphaea	Bilobissa		sublobata	3.68123
5.2	2	Gryphaea	Bilobissa		sublobata	3.69392
5.2	2	Gryphaea	Bilobissa		sublobata	3.73021
5.2	2	Gryphaea	Bilobissa		sublobata	3.77583
5.2	2	Gryphaea	Bilobissa		sublobata	3.81242
5.2	2	Gryphaea	Bilobissa		sublobata	3.82639
5.2	2	Gryphaea	Bilobissa		sublobata	3.82782
5.2	2	Gryphaea	Bilobissa		sublobata	3.85657
5.2	2	Gryphaea	Bilobissa		sublobata	3.87141
5.2	2	Gryphaea	Bilobissa		sublobata	3.89428
5.2	2	Gryphaea	Bilobissa		sublobata	3.90287
5.2	2	Gryphaea	Bilobissa		sublobata	3.92118
5.2	2	Gryphaea	Bilobissa		sublobata	3.93116
5.2	2	Gryphaea	Bilobissa		sublobata	3.95326
5.2	2	Gryphaea	Bilobissa		sublobata	3.95794
5.2	2	Gryphaea	Bilobissa		sublobata	3.97038
5.2	2	Gryphaea	Bilobissa		sublobata	4.00963
5.2	2	Gryphaea	Bilobissa		sublobata	4.06832
5.2	2	Gryphaea	Bilobissa		sublobata	4.08995
5.2	2	Gryphaea	Bilobissa		sublobata	4.10716
5.2	2	Gryphaea	Bilobissa		sublobata	4.13269
5.2	2	Gryphaea	Bilobissa		sublobata	4.15089
5.2	2	Gryphaea	Bilobissa		sublobata	4.1544
5.2	2	Gryphaea	Bilobissa		sublobata	4.18643
5.2	2	Gryphaea	Bilobissa		sublobata	4.18861
5.2	2	Gryphaea	Bilobissa		sublobata	4.19924
5.2	2	Gryphaea	Bilobissa		sublobata	4.22387
5.2	2	Gryphaea	Bilobissa		sublobata	4.24068
5.2	2	Gryphaea	Bilobissa		sublobata	4.25667
5.2	2	Gryphaea	Bilobissa		sublobata	4.27345
5.2	2	Gryphaea	Bilobissa		sublobata	4.28493
5.2	2	Gryphaea	Bilobissa		sublobata	4.28644
5.2	2	Gryphaea	Bilobissa		sublobata	4.29921
5.2	2	Gryphaea	Bilobissa		sublobata	4.38887
5.2	2	Gryphaea	Bilobissa		sublobata	4.47873
5.2	2	Gryphaea	Bilobissa		sublobata	4.48993
5.2	2	Gryphaea	Bilobissa		sublobata	4.6496
5.2	2	Gryphaea	Bilobissa		sublobata	3.84333
5.2	2	Gryphaea	Bilobissa		sublobata	3.84333
5.2	2	Gryphaea	Bilobissa		sublobata	3.84333
5.2	2	Gryphaea	Bilobissa		sublobata	3.84333
5.2	2	Gryphaea	Bilobissa		sublobata	3.84333
5.2	2	Gryphaea	Bilobissa		sublobata	3.84333
5.2	2	Gryphaea	Bilobissa		sublobata	3.84333
5.2	2	Gryphaea	Bilobissa		sublobata	3.84333
5.2	2	Gryphaea	Bilobissa		sublobata	3.84333
5.2	2	Gryphaea	Bilobissa		sublobata	3.84333
5.2	2	Gryphaea	Bilobissa		sublobata	3.84333
5.2	2	Gryphaea	Bilobissa		sublobata	3.84333
5.2	2	Gryphaea	Bilobissa		sublobata	3.84333
5.2	2	Gryphaea	Bilobissa		sublobata	3.84333
5.2	2	Gryphaea	Bilobissa		sublobata	3.84333
5.2	2	Modiolus	Modiolus		imbricatus	3.15907
5.2	2	Nicaniella			voltzi	3.04224
5.2	2	Nicaniella			voltzi	3.18272
5.2	2	Nicaniella			voltzi	3.22147
5.2	2	Nicaniella			voltzi	3.47965
5.2	2	Nicaniella			voltzi	3.51495
5.2	2	Parallelodon			hirsonensis	4.19616
5.2	2	Pinna		cf.	folium	3.963
5.2	2	Placunopsis			radiata	2.45345
5.2	2	Plagiostoma			punctatum	3.67226
5.2	2	Pleuromya			aequistriata	4.4835
5.2	2	Pleuromya			uniformis	4.8066
5.2	2	Harpax			auricola	3.79827
5.2	2	Harpax			spinosa	3.57437
5.2	2	Harpax			spinosa	4.13701
5.2	2	Pronoella	Pronoella		intermedia	3.27729
5.2	2	Pronoella	Pronoella		intermedia	4.47038
5.2	2	Protocardia	Protocardia		striatula	3.6018
5.2	2	Protocardia	Protocardia		striatula	3.78939
5.2	2	Pseudolimea			duplicata	2.99989
5.2	2	Pseudolimea			duplicata	3.4826
5.2	2	Pseudolimea			duplicata	3.54712
5.2	2	Pseudopecten	Pseudopecten		dentatus	3.9298
5.2	2	Pseudopecten	Pseudopecten		dentatus	4.12869
5.2	2	Pseudopecten	Pseudopecten		dentatus	4.95345
5.2	2	Pseudopecten	Pseudopecten		dentatus	4.4092
5.2	2	Pseudopecten	Pseudopecten		dentatus	4.4092
5.2	2	Pseudopecten	Pseudopecten		dentatus	4.4092
5.2	2	Pseudopecten	Pseudopecten		dentatus	4.4092
5.2	2	Weyla	Weyla		pradoana	4.24593
5.6	1	Lobothyris			subpunctata	4.08674
5.6	1	Lobothyris			subpunctata	4.08674
5.6	1	Quadratirhynchia			attenuata	3.66546
5.6	1	Quadratirhynchia			attenuata	3.82732
5.6	1	Quadratirhynchia			attenuata	4.08847
5.6	1	Quadratirhynchia			attenuata	4.08847
5.6	1	Quadratirhynchia			attenuata	4.08847
5.6	2	Camptonectes	Camptonectes		auritus	3.22685
5.6	2	Eopecten			velatus	4.38984
5.6	2	Gryphaea	Bilobissa		sublobata	2.13152
5.6	2	Gryphaea	Bilobissa		sublobata	2.54712
5.6	2	Gryphaea	Bilobissa		sublobata	3.0769
5.6	2	Gryphaea	Bilobissa		sublobata	3.09629
5.6	2	Gryphaea	Bilobissa		sublobata	3.14676
5.6	2	Gryphaea	Bilobissa		sublobata	3.23868
5.6	2	Gryphaea	Bilobissa		sublobata	3.27306
5.6	2	Gryphaea	Bilobissa		sublobata	3.33628
5.6	2	Gryphaea	Bilobissa		sublobata	3.36532
5.6	2	Gryphaea	Bilobissa		sublobata	3.37423
5.6	2	Gryphaea	Bilobissa		sublobata	3.38131
5.6	2	Gryphaea	Bilobissa		sublobata	3.45345
5.6	2	Gryphaea	Bilobissa		sublobata	3.63797
5.6	2	Gryphaea	Bilobissa		sublobata	3.63992
5.6	2	Gryphaea	Bilobissa		sublobata	3.68316
5.6	2	Gryphaea	Bilobissa		sublobata	3.70215
5.6	2	Gryphaea	Bilobissa		sublobata	3.74593
5.6	2	Gryphaea	Bilobissa		sublobata	3.75295
5.6	2	Gryphaea	Bilobissa		sublobata	3.89199
5.6	2	Gryphaea	Bilobissa		sublobata	3.89336
5.6	2	Gryphaea	Bilobissa		sublobata	3.93277
5.6	2	Gryphaea	Bilobissa		sublobata	3.9381
5.6	2	Gryphaea	Bilobissa		sublobata	3.94741
5.6	2	Gryphaea	Bilobissa		sublobata	3.95884
5.6	2	Gryphaea	Bilobissa		sublobata	3.99389
5.6	2	Gryphaea	Bilobissa		sublobata	4.01346
5.6	2	Gryphaea	Bilobissa		sublobata	4.02083
5.6	2	Gryphaea	Bilobissa		sublobata	4.02252
5.6	2	Gryphaea	Bilobissa		sublobata	4.04378
5.6	2	Gryphaea	Bilobissa		sublobata	4.04994
5.6	2	Gryphaea	Bilobissa		sublobata	4.05196
5.6	2	Gryphaea	Bilobissa		sublobata	4.07452
5.6	2	Gryphaea	Bilobissa		sublobata	4.07741
5.6	2	Gryphaea	Bilobissa		sublobata	4.09501
5.6	2	Gryphaea	Bilobissa		sublobata	4.10852
5.6	2	Gryphaea	Bilobissa		sublobata	4.11325
5.6	2	Gryphaea	Bilobissa		sublobata	4.11681
5.6	2	Gryphaea	Bilobissa		sublobata	4.12042
5.6	2	Gryphaea	Bilobissa		sublobata	4.12846
5.6	2	Gryphaea	Bilobissa		sublobata	4.12928
5.6	2	Gryphaea	Bilobissa		sublobata	4.1442
5.6	2	Gryphaea	Bilobissa		sublobata	4.15371
5.6	2	Gryphaea	Bilobissa		sublobata	4.18595
5.6	2	Gryphaea	Bilobissa		sublobata	4.21044
5.6	2	Gryphaea	Bilobissa		sublobata	4.21786
5.6	2	Gryphaea	Bilobissa		sublobata	4.22762
5.6	2	Gryphaea	Bilobissa		sublobata	4.25112
5.6	2	Gryphaea	Bilobissa		sublobata	4.25848
5.6	2	Gryphaea	Bilobissa		sublobata	4.28871
5.6	2	Gryphaea	Bilobissa		sublobata	4.29589
5.6	2	Gryphaea	Bilobissa		sublobata	4.29593
5.6	2	Gryphaea	Bilobissa		sublobata	4.29623
5.6	2	Gryphaea	Bilobissa		sublobata	4.32526
5.6	2	Gryphaea	Bilobissa		sublobata	4.35695
5.6	2	Gryphaea	Bilobissa		sublobata	4.37443
5.6	2	Gryphaea	Bilobissa		sublobata	4.39574
5.6	2	Gryphaea	Bilobissa		sublobata	4.42
5.6	2	Gryphaea	Bilobissa		sublobata	4.46174
5.6	2	Gryphaea	Bilobissa		sublobata	4.46751
5.6	2	Gryphaea	Bilobissa		sublobata	4.5222
5.6	2	Gryphaea	Bilobissa		sublobata	4.61441
5.6	2	Gryphaea	Bilobissa		sublobata	4.72147
5.6	2	Gryphaea	Bilobissa		sublobata	4.90989
5.6	2	Gryphaea	Bilobissa		sublobata	4.02873
5.6	2	Gryphaea	Bilobissa		sublobata	4.02873
5.6	2	Gryphaea	Bilobissa		sublobata	4.02873
5.6	2	Gryphaea	Bilobissa		sublobata	4.02873
5.6	2	Gryphaea	Bilobissa		sublobata	4.02873
5.6	2	Gryphaea	Bilobissa		sublobata	4.02873
5.6	2	Gryphaea	Bilobissa		sublobata	4.02873
5.6	2	Gryphaea	Bilobissa		sublobata	4.02873
5.6	2	Gryphaea	Bilobissa		sublobata	4.02873
5.6	2	Gryphaea	Bilobissa		sublobata	4.02873
5.6	2	Gryphaea	Bilobissa		sublobata	4.02873
5.6	2	Gryphaea	Bilobissa		sublobata	4.02873
5.6	2	Gryphaea	Bilobissa		sublobata	4.02873
5.6	2	Gryphaea	Bilobissa		sublobata	4.02873
5.6	2	Gryphaea	Bilobissa		sublobata	4.02873
5.6	2	Gryphaea	Bilobissa		sublobata	4.02873
5.6	2	Gryphaea	Bilobissa		sublobata	4.02873
5.6	2	Homomya			sp.	4.54701
5.6	2	Lycettia			lunularis	3.78806
5.6	2	Lycettia			lunularis	3.78806
5.6	2	Pinna		cf.	folium	3.95345
5.6	2	Pinna		cf.	folium	4.45345
5.6	2	Pinna		cf.	folium	4.86566
5.6	2	Plagiostoma			punctatum	3.67226
5.6	2	Plagiostoma			punctatum	3.67226
5.6	2	Pleuromya			aequistriata	4.43795
5.6	2	Pleuromya			aequistriata	4.70734
5.6	2	Pleuromya			uniformis	4.23019
5.6	2	Harpax			auricola	3.87242
5.6	2	Pronoella	Pronoella		intermedia	3.8457
5.6	2	Protocardia	Protocardia		striatula	3.68772
5.6	2	Protocardia	Protocardia		striatula	3.68772
5.6	2	Pseudolimea			duplicata	2.98174
5.6	2	Pseudolimea			duplicata	3.06505
5.6	2	Pseudolimea			duplicata	3.63152
5.6	2	Pseudolimea			duplicata	3.66993
5.6	2	Pseudolimea			duplicata	3.76491
5.6	2	Pseudolimea			duplicata	3.77522
5.6	2	Pseudolimea			duplicata	4.03439
5.6	2	Pseudolimea			duplicata	4.04849
5.6	2	Pseudolimea			duplicata	4.09065
5.6	2	Pseudolimea		cf.	roemeri	3.62301
5.6	2	Pseudopecten	Pseudopecten		dentatus	3.56051
5.6	2	Pseudopecten	Pseudopecten		dentatus	3.90429
5.6	2	Pseudopecten	Pseudopecten		dentatus	4.17757
5.6	2	Pseudopecten	Pseudopecten		dentatus	4.47652
5.6	2	Pseudopecten	Pseudopecten		dentatus	4.53237
5.6	2	Pseudopecten	Pseudopecten		dentatus	4.96537
5.6	2	Pseudopecten	Pseudopecten		dentatus	5.29634
5.6	2	Pseudopecten	Pseudopecten		dentatus	4.52347
5.9	1	Gibbirhynchia			micra	2.53605
5.9	1	Gibbirhynchia			micra	2.68717
5.9	1	Gibbirhynchia			micra	2.61412
5.9	1	Quadratirhynchia			attenuata	3.77144
5.9	1	Quadratirhynchia			attenuata	3.94741
5.9	1	Quadratirhynchia			attenuata	3.99095
5.9	1	Quadratirhynchia			attenuata	4.25453
5.9	1	Quadratirhynchia			attenuata	4.27607
5.9	1	Quadratirhynchia			attenuata	4.31059
5.9	1	Quadratirhynchia			attenuata	3.91325
5.9	1	Quadratirhynchia			attenuata	3.91325
5.9	1	Quadratirhynchia			attenuata	3.91325
5.9	1	Quadratirhynchia			attenuata	3.91325
5.9	1	Quadratirhynchia			attenuata	3.91325
5.9	1	Quadratirhynchia			attenuata	3.91325
5.9	1	Quadratirhynchia			attenuata	3.91325
5.9	1	Quadratirhynchia			attenuata	3.91325
5.9	1	Quadratirhynchia			attenuata	3.91325
5.9	2	Arcomytilus			pectinatus	3.0529
5.9	2	Arcomytilus			pectinatus	3.96655
5.9	2	Arcomytilus			pectinatus	3.58101
5.9	2	Camptonectes	Camptonectes		subulatus	3.09531
5.9	2	Ceratomya			concentrica	3.39068
5.9	2	Corbulomima		cf.	obscura	1.54373
5.9	2	Corbulomima		cf.	obscura	2.55552
5.9	2	Entolium			corneolum	2.60862
5.9	2	Entolium			corneolum	3.10683
5.9	2	Entolium			corneolum	3.10683
5.9	2	Entolium			corneolum	3.10683
5.9	2	Eopecten			velatus	5.56355
5.9	2	Grammatodon	Grammatodon		concinnus	2.49661
5.9	2	Gryphaea	Bilobissa		sublobata	3.08255
5.9	2	Gryphaea	Bilobissa		sublobata	3.09174
5.9	2	Gryphaea	Bilobissa		sublobata	3.12063
5.9	2	Gryphaea	Bilobissa		sublobata	3.21648
5.9	2	Gryphaea	Bilobissa		sublobata	3.25453
5.9	2	Gryphaea	Bilobissa		sublobata	3.36123
5.9	2	Gryphaea	Bilobissa		sublobata	3.36546
5.9	2	Gryphaea	Bilobissa		sublobata	3.38131
5.9	2	Gryphaea	Bilobissa		sublobata	3.4462
5.9	2	Gryphaea	Bilobissa		sublobata	3.47407
5.9	2	Gryphaea	Bilobissa		sublobata	3.58371
5.9	2	Gryphaea	Bilobissa		sublobata	3.61753
5.9	2	Gryphaea	Bilobissa		sublobata	3.6578
5.9	2	Gryphaea	Bilobissa		sublobata	3.67348
5.9	2	Gryphaea	Bilobissa		sublobata	3.71748
5.9	2	Gryphaea	Bilobissa		sublobata	3.75191
5.9	2	Gryphaea	Bilobissa		sublobata	3.85423
5.9	2	Gryphaea	Bilobissa		sublobata	3.85712
5.9	2	Gryphaea	Bilobissa		sublobata	3.86226
5.9	2	Gryphaea	Bilobissa		sublobata	3.86705
5.9	2	Gryphaea	Bilobissa		sublobata	3.86837
5.9	2	Gryphaea	Bilobissa		sublobata	3.8933
5.9	2	Gryphaea	Bilobissa		sublobata	3.89395
5.9	2	Gryphaea	Bilobissa		sublobata	3.91998
5.9	2	Gryphaea	Bilobissa		sublobata	3.92118
5.9	2	Gryphaea	Bilobissa		sublobata	3.96241
5.9	2	Gryphaea	Bilobissa		sublobata	3.96241
5.9	2	Gryphaea	Bilobissa		sublobata	3.96832
5.9	2	Gryphaea	Bilobissa		sublobata	4.03787
5.9	2	Gryphaea	Bilobissa		sublobata	4.04458
5.9	2	Gryphaea	Bilobissa		sublobata	4.08586
5.9	2	Gryphaea	Bilobissa		sublobata	4.08746
5.9	2	Gryphaea	Bilobissa		sublobata	4.12515
5.9	2	Gryphaea	Bilobissa		sublobata	4.19599
5.9	2	Gryphaea	Bilobissa		sublobata	4.19745
5.9	2	Gryphaea	Bilobissa		sublobata	4.23868
5.9	2	Gryphaea	Bilobissa		sublobata	4.25686
5.9	2	Gryphaea	Bilobissa		sublobata	4.29567
5.9	2	Gryphaea	Bilobissa		sublobata	4.42259
5.9	2	Gryphaea	Bilobissa		sublobata	4.42675
5.9	2	Gryphaea	Bilobissa		sublobata	4.43741
5.9	2	Gryphaea	Bilobissa		sublobata	4.57646
5.9	2	Gryphaea	Bilobissa		sublobata	4.60424
5.9	2	Gryphaea	Bilobissa		sublobata	4.8186
5.9	2	Gryphaea	Bilobissa		sublobata	4.95345
5.9	2	Gryphaea	Bilobissa		sublobata	4.9771
5.9	2	Gryphaea	Bilobissa		sublobata	4.00259
5.9	2	Gryphaea	Bilobissa		sublobata	4.00259
5.9	2	Gryphaea	Bilobissa		sublobata	4.00259
5.9	2	Gryphaea	Bilobissa		sublobata	4.00259
5.9	2	Gryphaea	Bilobissa		sublobata	4.00259
5.9	2	Gryphaea	Bilobissa		sublobata	4.00259
5.9	2	Gryphaea	Bilobissa		sublobata	4.00259
5.9	2	Gryphaea	Bilobissa		sublobata	4.00259
5.9	2	Gryphaea	Bilobissa		sublobata	4.00259
5.9	2	Gryphaea	Bilobissa		sublobata	4.00259
5.9	2	Gryphaea	Bilobissa		sublobata	4.00259
5.9	2	Gryphaea	Bilobissa		sublobata	4.00259
5.9	2	Gryphaea	Bilobissa		sublobata	4.00259
5.9	2	Gryphaea	Bilobissa		sublobata	4.00259
5.9	2	Gryphaea	Bilobissa		sublobata	4.00259
5.9	2	Gryphaea	Bilobissa		sublobata	4.00259
5.9	2	Gryphaea	Bilobissa		sublobata	4.00259
5.9	2	Gryphaea	Bilobissa		sublobata	4.00259
5.9	2	Gryphaea	Bilobissa		sublobata	4.00259
5.9	2	Gryphaea	Bilobissa		sublobata	4.00259
5.9	2	Gryphaea	Bilobissa		sublobata	4.00259
5.9	2	Gryphaea	Bilobissa		sublobata	4.00259
5.9	2	Gryphaea	Bilobissa		sublobata	4.00259
5.9	2	Inoperna			sowerbiana	4.42899
5.9	2	Lycettia			lunularis	4.28853
5.9	2	Lycettia			lunularis	4.57246
5.9	2	Mactromya			cardioides	3.52383
5.9	2	Mactromya			cardioides	3.77225
5.9	2	Modiolus	Modiolus		imbricatus	4.19272
5.9	2	Myoconcha			sp.	4.59355
5.9	2	Nicaniella			voltzi	2.91264
5.9	2	Nicaniella			voltzi	3.16169
5.9	2	Nicaniella			voltzi	3.2223
5.9	2	Nicaniella			voltzi	3.27004
5.9	2	Nicaniella			voltzi	3.27798
5.9	2	Nicaniella			voltzi	3.49802
5.9	2	Nicaniella			voltzi	3.68578
5.9	2	Parvamussium			pumilum	3.29488
5.9	2	Parvamussium			pumilum	4.00896
5.9	2	Pinna		cf.	folium	3.83868
5.9	2	Pinna		cf.	folium	4.6496
5.9	2	Pinna		cf.	folium	4.66658
5.9	2	Pinna		cf.	folium	4.44441
5.9	2	Plagiostoma			giganteum	3.99101
5.9	2	Plagiostoma			giganteum	5.32103
5.9	2	Plagiostoma			giganteum	4.8043
5.9	2	Pleuromya			aequistriata	3.53787
5.9	2	Pleuromya			aequistriata	4.1472
5.9	2	Pleuromya			aequistriata	4.50316
5.9	2	Pleuromya			aequistriata	4.12949
5.9	2	Pleuromya			aequistriata	4.12949
5.9	2	Pleuromya			aequistriata	4.12949
5.9	2	Pleuromya			uniformis	3.46419
5.9	2	Pleuromya			uniformis	3.90439
5.9	2	Pleuromya			uniformis	4.39395
5.9	2	Harpax			auricola	4.30735
5.9	2	Harpax			auricola	4.35006
5.9	2	Pronoella	Pronoella		intermedia	4.203
5.9	2	Pronoella	Pronoella		intermedia	4.60716
5.9	2	Pronoella	Pronoella		intermedia	4.69841
5.9	2	Pronoella	Pronoella		intermedia	4.84456
5.9	2	Protocardia	Protocardia		striatula	3.34493
5.9	2	Protocardia	Protocardia		striatula	3.75785
5.9	2	Protocardia	Protocardia		striatula	3.88413
5.9	2	Pseudolimea			duplicata	3.65608
5.9	2	Pseudolimea			duplicata	3.78656
5.9	2	Pseudolimea			duplicata	3.85798
5.9	2	Pseudolimea			duplicata	3.91645
5.9	2	Pseudolimea			duplicata	3.80828
5.9	2	Pseudolimea			duplicata	3.80828
5.9	2	Pseudolimea			duplicata	3.80828
5.9	2	Pseudolimea			duplicata	3.80828
5.9	2	Pseudolimea			duplicata	3.80828
5.9	2	Pseudopecten	Pseudopecten		dentatus	4.08736
5.9	2	Pseudopecten	Pseudopecten		dentatus	4.4196
5.9	2	Pseudopecten	Pseudopecten		dentatus	4.4852
5.9	2	Pseudopecten	Pseudopecten		dentatus	4.49224
5.9	2	Pseudopecten	Pseudopecten		dentatus	4.62016
5.9	2	Pseudopecten	Pseudopecten		dentatus	4.65714
5.9	2	Pseudopecten	Pseudopecten		dentatus	4.83281
5.9	2	Pseudopecten	Pseudopecten		dentatus	5.21757
5.9	2	Pseudopecten	Pseudopecten		dentatus	4.63663
5.9	2	Pseudopecten	Pseudopecten		dentatus	4.63663
5.9	2	Pseudopecten	Pseudopecten		dentatus	4.63663
6.2	1	Lobothyris			arcta	4.08396
6.2	1	Quadratirhynchia			attenuata	2.9702
6.2	1	Quadratirhynchia			attenuata	3.70321
6.2	1	Quadratirhynchia			attenuata	3.82423
6.2	1	Quadratirhynchia			attenuata	3.95555
6.2	1	Quadratirhynchia			attenuata	3.9702
6.2	1	Quadratirhynchia			attenuata	4.11813
6.2	1	Quadratirhynchia			attenuata	4.31337
6.2	1	Quadratirhynchia			attenuata	3.88895
6.2	1	Quadratirhynchia			attenuata	3.88895
6.2	1	Quadratirhynchia			attenuata	3.88895
6.2	1	Quadratirhynchia			attenuata	3.88895
6.2	1	Tetrarhynchia			subconcinna	3.4757
6.2	1	Tetrarhynchia			subconcinna	3.62016
6.2	1	Tetrarhynchia			subconcinna	3.77576
6.2	1	Tetrarhynchia			subconcinna	3.85382
6.2	1	Tetrarhynchia			subconcinna	3.68907
6.2	2	Arcomytilus			pectinatus	3.95345
6.2	2	Arcomytilus			pectinatus	4.08981
6.2	2	Arcomytilus			pectinatus	4.30322
6.2	2	Bositra			buchii	2.97243
6.2	2	Bositra			buchii	3.09471
6.2	2	Bositra			buchii	3.16814
6.2	2	Bositra			buchii	3.45943
6.2	2	Bositra			buchii	4.22869
6.2	2	Bositra			buchii	3.46704
6.2	2	Bositra			buchii	3.46704
6.2	2	Bositra			buchii	3.46704
6.2	2	Ceratomya			concentrica	3.86226
6.2	2	Eopecten			velatus	1.10395
6.2	2	Eopecten			velatus	3.71313
6.2	2	Eopecten			velatus	4.21397
6.2	2	Eopecten			velatus	4.29398
6.2	2	Grammatodon	Grammatodon		concinnus	2.93023
6.2	2	Grammatodon	Grammatodon		concinnus	3.04065
6.2	2	Grammatodon	Grammatodon		concinnus	3.53175
6.2	2	Grammatodon	Grammatodon		concinnus	3.54155
6.2	2	Gryphaea	Bilobissa		sublobata	2.82768
6.2	2	Gryphaea	Bilobissa		sublobata	3.16993
6.2	2	Gryphaea	Bilobissa		sublobata	3.22972
6.2	2	Gryphaea	Bilobissa		sublobata	3.3552
6.2	2	Gryphaea	Bilobissa		sublobata	3.52192
6.2	2	Gryphaea	Bilobissa		sublobata	3.57883
6.2	2	Gryphaea	Bilobissa		sublobata	3.67215
6.2	2	Gryphaea	Bilobissa		sublobata	3.74223
6.2	2	Gryphaea	Bilobissa		sublobata	3.77557
6.2	2	Gryphaea	Bilobissa		sublobata	3.80765
6.2	2	Gryphaea	Bilobissa		sublobata	3.8266
6.2	2	Gryphaea	Bilobissa		sublobata	3.87319
6.2	2	Gryphaea	Bilobissa		sublobata	3.87938
6.2	2	Gryphaea	Bilobissa		sublobata	3.88743
6.2	2	Gryphaea	Bilobissa		sublobata	3.89506
6.2	2	Gryphaea	Bilobissa		sublobata	3.90817
6.2	2	Gryphaea	Bilobissa		sublobata	4.03538
6.2	2	Gryphaea	Bilobissa		sublobata	4.15269
6.2	2	Gryphaea	Bilobissa		sublobata	4.19375
6.2	2	Gryphaea	Bilobissa		sublobata	4.21715
6.2	2	Gryphaea	Bilobissa		sublobata	4.22313
6.2	2	Gryphaea	Bilobissa		sublobata	4.23983
6.2	2	Gryphaea	Bilobissa		sublobata	4.26948
6.2	2	Gryphaea	Bilobissa		sublobata	4.27345
6.2	2	Gryphaea	Bilobissa		sublobata	4.28493
6.2	2	Gryphaea	Bilobissa		sublobata	4.30551
6.2	2	Gryphaea	Bilobissa		sublobata	4.33018
6.2	2	Gryphaea	Bilobissa		sublobata	4.38368
6.2	2	Gryphaea	Bilobissa		sublobata	4.38863
6.2	2	Gryphaea	Bilobissa		sublobata	4.41486
6.2	2	Gryphaea	Bilobissa		sublobata	4.41645
6.2	2	Gryphaea	Bilobissa		sublobata	4.42587
6.2	2	Gryphaea	Bilobissa		sublobata	5.05221
6.2	2	Gryphaea	Bilobissa		sublobata	4.05981
6.2	2	Gryphaea	Bilobissa		sublobata	4.05981
6.2	2	Gryphaea	Bilobissa		sublobata	4.05981
6.2	2	Gryphaea	Bilobissa		sublobata	4.05981
6.2	2	Gryphaea	Bilobissa		sublobata	4.05981
6.2	2	Gryphaea	Bilobissa		sublobata	4.05981
6.2	2	Gryphaea	Bilobissa		sublobata	4.05981
6.2	2	Gryphaea	Bilobissa		sublobata	4.05981
6.2	2	Gryphaea	Bilobissa		sublobata	4.05981
6.2	2	Gryphaea	Bilobissa		sublobata	4.05981
6.2	2	Gryphaea	Bilobissa		sublobata	4.05981
6.2	2	Isocyprina			sp.	3.5216
6.2	2	Mactromya			cardioides	3.77422
6.2	2	Mactromya			cardioides	3.92275
6.2	2	Modiolus	Modiolus		imbricatus	4.16814
6.2	2	Modiolus	Modiolus		imbricatus	4.42099
6.2	2	Modiolus	Modiolus		imbricatus	4.56464
6.2	2	Modiolus	Modiolus		imbricatus	4.91645
6.2	2	Nicaniella			voltzi	-0.236966
6.2	2	Nicaniella			voltzi	2.99275
6.2	2	Nicaniella			voltzi	2.99887
6.2	2	Nicaniella			voltzi	3.06464
6.2	2	Nicaniella			voltzi	3.10726
6.2	2	Nicaniella			voltzi	2.7636
6.2	2	Nicaniella			voltzi	2.7636
6.2	2	Parallelodon			hirsonensis	4.69721
6.2	2	Parallelodon			hirsonensis	4.76812
6.2	2	Plagiostoma			giganteum	2.66096
6.2	2	Plagiostoma			giganteum	2.73722
6.2	2	Plagiostoma			giganteum	2.87678
6.2	2	Plagiostoma			giganteum	3.23868
6.2	2	Plagiostoma			giganteum	3.53116
6.2	2	Plagiostoma			giganteum	3.96543
6.2	2	Plagiostoma			giganteum	3.97617
6.2	2	Plagiostoma			giganteum	4.0814
6.2	2	Plagiostoma			giganteum	4.14768
6.2	2	Plagiostoma			giganteum	4.21422
6.2	2	Plagiostoma			giganteum	4.36989
6.2	2	Plagiostoma			giganteum	4.52355
6.2	2	Plagiostoma			giganteum	4.62057
6.2	2	Plagiostoma			giganteum	4.90449
6.2	2	Plagiostoma			giganteum	4.00309
6.2	2	Plagiostoma			punctatum	3.67226
6.2	2	Pleuromya			aequistriata	3.90439
6.2	2	Pleuromya			aequistriata	4.21112
6.2	2	Pleuromya			aequistriata	4.30974
6.2	2	Pleuromya			aequistriata	4.34009
6.2	2	Pleuromya			uniformis	3.73172
6.2	2	Pleuromya			uniformis	4.63069
6.2	2	Pronoella	Pronoella		intermedia	3.22147
6.2	2	Pronoella	Pronoella		intermedia	3.25548
6.2	2	Pronoella	Pronoella		intermedia	3.5633
6.2	2	Pronoella	Pronoella		intermedia	3.8422
6.2	2	Pronoella	Pronoella		intermedia	4.44783
6.2	2	Pronoella	Pronoella		intermedia	4.61423
6.2	2	Protocardia	Protocardia		striatula	3.70728
6.2	2	Protocardia	Protocardia		striatula	3.86668
6.2	2	Protocardia	Protocardia		striatula	3.99514
6.2	2	Protocardia	Protocardia		striatula	4.08789
6.2	2	Pseudolimea			duplicata	1.82423
6.2	2	Pseudolimea			duplicata	3.29248
6.2	2	Pseudolimea			duplicata	3.49802
6.2	2	Pseudopecten	Pseudopecten		dentatus	3.63992
6.2	2	Pseudopecten	Pseudopecten		dentatus	4.32848
6.2	2	Pseudopecten	Pseudopecten		dentatus	4.02832
6.7	1	Lobothyris			arcta	3.08496
6.7	1	Lobothyris			arcta	3.08586
6.7	1	Lobothyris			arcta	3.26178
6.7	1	Lobothyris			arcta	3.33053
6.7	1	Lobothyris			arcta	3.48289
6.7	1	Lobothyris			arcta	3.52873
6.7	1	Lobothyris			arcta	3.55269
6.7	1	Lobothyris			arcta	3.7284
6.7	1	Lobothyris			arcta	3.74316
6.7	1	Lobothyris			arcta	3.79094
6.7	1	Lobothyris			arcta	3.79248
6.7	1	Lobothyris			arcta	3.81468
6.7	1	Lobothyris			arcta	3.83089
6.7	1	Lobothyris			arcta	3.86226
6.7	1	Lobothyris			arcta	3.99661
6.7	1	Lobothyris			arcta	4.04378
6.7	1	Lobothyris			arcta	4.09984
6.7	1	Lobothyris			arcta	4.12928
6.7	1	Lobothyris			arcta	4.1642
6.7	1	Lobothyris			arcta	4.24304
6.7	1	Lobothyris			arcta	4.2508
6.7	1	Lobothyris			arcta	4.25175
6.7	1	Lobothyris			arcta	4.25832
6.7	1	Lobothyris			arcta	4.29196
6.7	1	Lobothyris			arcta	4.29496
6.7	1	Lobothyris			arcta	4.33007
6.7	1	Lobothyris			arcta	4.33035
6.7	1	Lobothyris			arcta	4.35945
6.7	1	Lobothyris			arcta	4.38574
6.7	1	Lobothyris			arcta	4.39075
6.7	1	Lobothyris			arcta	4.40647
6.7	1	Lobothyris			arcta	4.40966
6.7	1	Lobothyris			arcta	4.55269
6.7	1	Lobothyris			arcta	4.5752
6.7	1	Lobothyris			arcta	4.62926
6.7	1	Lobothyris			arcta	4.06835
6.7	1	Lobothyris			arcta	4.06835
6.7	1	Lobothyris			arcta	4.06835
6.7	1	Lobothyris			arcta	4.06835
6.7	1	Lobothyris			arcta	4.06835
6.7	1	Lobothyris			arcta	4.06835
6.7	1	Lobothyris			arcta	4.06835
6.7	1	Lobothyris			arcta	4.06835
6.7	1	Lobothyris			arcta	4.06835
6.7	1	Lobothyris			arcta	4.06835
6.7	1	Lobothyris			arcta	4.06835
6.7	1	Lobothyris			arcta	4.06835
6.7	1	Lobothyris			arcta	4.06835
6.7	1	Lobothyris			arcta	4.06835
6.7	1	Lobothyris			arcta	4.06835
6.7	1	Lobothyris			arcta	4.06835
6.7	1	Lobothyris			arcta	4.06835
6.7	1	Lobothyris			arcta	4.06835
6.7	1	Lobothyris			arcta	4.06835
6.7	1	Lobothyris			arcta	4.06835
6.7	1	Lobothyris			arcta	4.06835
6.7	1	Lobothyris			arcta	4.06835
6.7	1	Lobothyris			arcta	4.06835
6.7	1	Lobothyris			arcta	4.06835
6.7	1	Lobothyris			arcta	4.06835
6.7	1	Lobothyris			arcta	4.06835
6.7	1	Lobothyris			arcta	4.06835
6.7	1	Lobothyris			arcta	4.06835
6.7	1	Lobothyris			arcta	4.06835
6.7	1	Lobothyris			arcta	4.06835
6.7	1	Lobothyris			arcta	4.06835
6.7	1	Lobothyris			arcta	4.06835
6.7	1	Lobothyris			arcta	4.06835
6.7	1	Lobothyris			arcta	4.06835
6.7	1	Lobothyris			arcta	4.06835
6.7	1	Lobothyris			subpunctata	3.06783
6.7	1	Lobothyris			subpunctata	3.75191
6.7	1	Lobothyris			subpunctata	3.83794
6.7	1	Lobothyris			subpunctata	3.87117
6.7	1	Lobothyris			subpunctata	3.89818
6.7	1	Lobothyris			subpunctata	3.92597
6.7	1	Lobothyris			subpunctata	3.93669
6.7	1	Lobothyris			subpunctata	3.9852
6.7	1	Lobothyris			subpunctata	4.07108
6.7	1	Lobothyris			subpunctata	4.12681
6.7	1	Lobothyris			subpunctata	4.14821
6.7	1	Lobothyris			subpunctata	4.32063
6.7	1	Lobothyris			subpunctata	4.32353
6.7	1	Lobothyris			subpunctata	4.41089
6.7	1	Lobothyris			subpunctata	4.4196
6.7	1	Lobothyris			subpunctata	4.43887
6.7	1	Lobothyris			subpunctata	4.56176
6.7	1	Lobothyris			subpunctata	4.5769
6.7	1	Lobothyris			subpunctata	4.65699
6.7	1	Lobothyris			subpunctata	4.67372
6.7	1	Lobothyris			subpunctata	4.20257
6.7	1	Lobothyris			subpunctata	4.20257
6.7	1	Lobothyris			subpunctata	4.20257
6.7	2	Corbulomima		cf.	obscura	1.50896
6.7	2	Entolium			corneolum	2.60978
6.7	2	Entolium			corneolum	2.9907
6.7	2	Entolium			corneolum	3.06154
6.7	2	Entolium			corneolum	3.17525
6.7	2	Gryphaea	Bilobissa		sublobata	2.78341
6.7	2	Gryphaea	Bilobissa		sublobata	2.91264
6.7	2	Gryphaea	Bilobissa		sublobata	2.99887
6.7	2	Gryphaea	Bilobissa		sublobata	3.0367
6.7	2	Gryphaea	Bilobissa		sublobata	3.03841
6.7	2	Gryphaea	Bilobissa		sublobata	3.22329
6.7	2	Gryphaea	Bilobissa		sublobata	3.37114
6.7	2	Gryphaea	Bilobissa		sublobata	3.39954
6.7	2	Gryphaea	Bilobissa		sublobata	3.40432
6.7	2	Gryphaea	Bilobissa		sublobata	3.70808
6.7	2	Gryphaea	Bilobissa		sublobata	3.80204
6.7	2	Gryphaea	Bilobissa		sublobata	3.84629
6.7	2	Gryphaea	Bilobissa		sublobata	3.85712
6.7	2	Gryphaea	Bilobissa		sublobata	4.1717
6.7	2	Gryphaea	Bilobissa		sublobata	3.46132
6.7	2	Gryphaea	Bilobissa		sublobata	3.49858
6.7	2	Gryphaea	Bilobissa		sublobata	3.53102
6.7	2	Gryphaea	Bilobissa		sublobata	3.56224
6.7	2	Gryphaea	Bilobissa		sublobata	3.59321
6.7	2	Inoperna			sowerbiana	4.05874
6.7	2	Lycettia			lunularis	2.90574
6.7	2	Pinna		cf.	folium	2.9757
6.7	2	Pinna		cf.	folium	4.01809
6.7	2	Pinna		cf.	folium	3.59285
6.7	2	Pinna		cf.	folium	3.59285
6.7	2	Placunopsis			radiata	0.806766
6.7	2	Placunopsis			radiata	1.82768
6.7	2	Pleuromya			uniformis	4.2986
6.7	2	Harpax			spinosa	2.24593
6.7	2	Harpax			spinosa	2.30559
6.7	2	Pseudolimea			duplicata	1.98174
6.7	2	Pseudolimea			duplicata	2.4771
6.7	2	Pseudolimea			duplicata	3.06113
6.7	2	Pseudolimea			duplicata	3.93955
6.7	2	Pseudolimea		cf.	roemeri	2.58416
6.7	2	Pseudolimea		cf.	roemeri	2.75785
7.2	1	Lobothyris			arcta	3.68316
7.2	1	Lobothyris			arcta	3.71544
7.2	1	Lobothyris			arcta	3.90371
7.2	1	Lobothyris			arcta	3.91089
7.2	1	Lobothyris			arcta	3.96315
7.2	1	Lobothyris			arcta	4.02146
7.2	1	Lobothyris			arcta	4.06284
7.2	1	Lobothyris			arcta	4.09639
7.2	1	Lobothyris			arcta	4.09726
7.2	1	Lobothyris			arcta	4.15449
7.2	1	Lobothyris			arcta	4.17728
7.2	1	Lobothyris			arcta	4.18349
7.2	1	Lobothyris			arcta	4.19023
7.2	1	Lobothyris			arcta	4.19745
7.2	1	Lobothyris			arcta	4.25406
7.2	1	Lobothyris			arcta	4.26773
7.2	1	Lobothyris			arcta	4.33833
7.2	1	Lobothyris			arcta	4.34297
7.2	1	Lobothyris			arcta	4.36825
7.2	1	Lobothyris			arcta	4.463
7.2	1	Lobothyris			arcta	4.51229
7.2	1	Lobothyris			arcta	4.15475
7.2	1	Lobothyris			arcta	4.15475
7.2	1	Lobothyris			subpunctata	2.71648
7.2	1	Lobothyris			subpunctata	2.79248
7.2	1	Lobothyris			subpunctata	3.3626
7.2	1	Lobothyris			subpunctata	3.39068
7.2	1	Lobothyris			subpunctata	3.41645
7.2	1	Lobothyris			subpunctata	3.55007
7.2	1	Lobothyris			subpunctata	3.58546
7.2	1	Lobothyris			subpunctata	3.62515
7.2	1	Lobothyris			subpunctata	3.65871
7.2	1	Lobothyris			subpunctata	3.68001
7.2	1	Lobothyris			subpunctata	3.73103
7.2	1	Lobothyris			subpunctata	3.7539
7.2	1	Lobothyris			subpunctata	3.77279
7.2	1	Lobothyris			subpunctata	3.80643
7.2	1	Lobothyris			subpunctata	3.82193
7.2	1	Lobothyris			subpunctata	3.85805
7.2	1	Lobothyris			subpunctata	3.86491
7.2	1	Lobothyris			subpunctata	3.86837
7.2	1	Lobothyris			subpunctata	3.92287
7.2	1	Lobothyris			subpunctata	3.93054
7.2	1	Lobothyris			subpunctata	3.96484
7.2	1	Lobothyris			subpunctata	3.9976
7.2	1	Lobothyris			subpunctata	4.0009
7.2	1	Lobothyris			subpunctata	4.02764
7.2	1	Lobothyris			subpunctata	4.04638
7.2	1	Lobothyris			subpunctata	4.08444
7.2	1	Lobothyris			subpunctata	4.1057
7.2	1	Lobothyris			subpunctata	4.14178
7.2	1	Lobothyris			subpunctata	4.1697
7.2	1	Lobothyris			subpunctata	4.21554
7.2	1	Lobothyris			subpunctata	4.22519
7.2	1	Lobothyris			subpunctata	4.25299
7.2	1	Lobothyris			subpunctata	4.33253
7.2	1	Lobothyris			subpunctata	4.3542
7.2	1	Lobothyris			subpunctata	4.39304
7.2	1	Lobothyris			subpunctata	4.43518
7.2	1	Lobothyris			subpunctata	4.45263
7.2	1	Lobothyris			subpunctata	4.49006
7.2	1	Lobothyris			subpunctata	4.55167
7.2	1	Lobothyris			subpunctata	4.62194
7.2	1	Lobothyris			subpunctata	4.76571
7.2	1	Lobothyris			subpunctata	4.00731
7.2	1	Lobothyris			subpunctata	4.00731
7.2	1	Lobothyris			subpunctata	4.00731
7.2	1	Lobothyris			subpunctata	4.00731
7.2	1	Lobothyris			subpunctata	4.00731
7.2	1	Lobothyris			subpunctata	4.00731
7.2	1	Lobothyris			subpunctata	4.00731
7.2	1	Lobothyris			subpunctata	4.00731
7.2	1	Lobothyris			subpunctata	4.00731
7.2	1	Lobothyris			subpunctata	4.00731
7.2	1	Lobothyris			subpunctata	4.00731
7.2	1	Lobothyris			subpunctata	4.00731
7.2	1	Lobothyris			subpunctata	4.00731
7.2	1	Lobothyris			subpunctata	4.00731
7.2	1	Lobothyris			subpunctata	4.00731
7.2	1	Lobothyris			subpunctata	4.00731
7.2	1	Lobothyris			subpunctata	4.00731
7.2	1	Lobothyris			subpunctata	4.00731
7.2	1	Lobothyris			subpunctata	4.00731
7.2	1	Lobothyris			subpunctata	4.00731
7.2	1	Lobothyris			subpunctata	4.00731
7.2	1	Lobothyris			subpunctata	4.00731
7.2	1	Lobothyris			subpunctata	4.00731
7.2	1	Lobothyris			subpunctata	4.00731
7.2	1	Lobothyris			subpunctata	4.00731
7.2	1	Lobothyris			subpunctata	4.00731
7.2	1	Lobothyris			subpunctata	4.00731
7.2	2	Corbulomima		cf.	obscura	2.19616
7.2	2	Entolium			corneolum	3.40496
7.2	2	Entolium			corneolum	3.70044
7.2	2	Entolium			corneolum	3.77921
7.2	2	Entolium			corneolum	3.85712
7.2	2	Entolium			corneolum	3.90207
7.2	2	Entolium			corneolum	3.73943
7.2	2	Inoperna			sowerbiana	4.56593
7.2	2	Nicaniella			voltzi	3.45794
7.2	2	Plagiostoma			giganteum	4.4979
7.2	2	Pleuromya			aequistriata	4.22785
7.2	2	Pseudopecten	Pseudopecten		dentatus	3.56051
7.2	2	Pseudopecten	Pseudopecten		dentatus	3.67591
7.2	2	Pseudopecten	Pseudopecten		dentatus	3.84044
7.2	2	Weyla	Weyla		pradoana	3.53519
7.2	2	Weyla	Weyla		pradoana	3.72766
7.2	2	Weyla	Weyla		pradoana	4.28493
7.8	2	Anisocardia			sp.	4.66078
7.8	2	Camptonectes	Camptonectes		subulatus	3.05552
7.8	2	Camptonectes	Camptonectes		subulatus	3.44626
7.8	2	Camptonectes	Camptonectes		subulatus	3.4915
7.8	2	Camptonectes	Camptonectes		subulatus	4.93712
7.8	2	Corbulomima		cf.	obscura	1.73624
7.8	2	Corbulomima		cf.	obscura	2.12016
7.8	2	Entolium			corneolum	2.92287
7.8	2	Entolium			corneolum	3.49138
7.8	2	Entolium			corneolum	3.58816
7.8	2	Entolium			corneolum	3.99363
7.8	2	Entolium			corneolum	3.54819
7.8	2	Entolium			corneolum	3.54819
7.8	2	Entolium			corneolum	3.54819
7.8	2	Entolium			corneolum	3.54819
7.8	2	Gryphaea	Gryphaea	cf.	dumortieri	1.86668
7.8	2	Gryphaea	Gryphaea	cf.	dumortieri	1.98174
7.8	2	Gryphaea	Gryphaea	cf.	dumortieri	2.94315
7.8	2	Gryphaea	Gryphaea	cf.	dumortieri	3.09639
7.8	2	Gryphaea	Gryphaea	cf.	dumortieri	3.46749
7.8	2	Gryphaea	Gryphaea	cf.	dumortieri	3.63339
7.8	2	Gryphaea	Gryphaea	cf.	dumortieri	3.92243
7.8	2	Gryphaea	Gryphaea	cf.	dumortieri	3.95495
7.8	2	Gryphaea	Gryphaea	cf.	dumortieri	3.97826
7.8	2	Gryphaea	Gryphaea	cf.	dumortieri	3.38593
7.8	2	Gryphaea	Gryphaea	cf.	dumortieri	3.38593
7.8	2	Gryphaea	Gryphaea	cf.	dumortieri	3.38593
7.8	2	Inoperna			sowerbiana	4.53338
7.8	2	Mactromya			cardioides	3.71514
7.8	2	Mactromya			cardioides	4.12846
7.8	2	Nicaniella			voltzi	3.04373
7.8	2	Parallelodon			hirsonensis	3.35471
7.8	2	Pinna		cf.	folium	3.6677
7.8	2	Pinna		cf.	folium	3.80367
7.8	2	Pinna		cf.	folium	4.21523
7.8	2	Pinna		cf.	folium	4.42899
7.8	2	Pinna		cf.	folium	4.06291
7.8	2	Plagiostoma			giganteum	5.00141
7.8	2	Harpax			auricola	3.13517
7.8	2	Harpax			auricola	3.19616
7.8	2	Harpax			auricola	3.24271
7.8	2	Harpax			auricola	3.99292
7.8	2	Pronoella	Gythemon		sp.	4.5442
7.8	2	Protocardia	Protocardia		striatula	3.16096
7.8	2	Pseudopecten	Pseudopecten		dentatus	3.72166
7.8	2	Pseudopecten	Pseudopecten		dentatus	3.72166
8.4	1	Quadratirhynchia			attenuata	2.80735
8.4	1	Quadratirhynchia			attenuata	3.41853
8.4	1	Quadratirhynchia			attenuata	3.54759
8.4	1	Quadratirhynchia			attenuata	3.65508
8.4	1	Quadratirhynchia			attenuata	3.66993
8.4	1	Quadratirhynchia			attenuata	3.69478
8.4	1	Quadratirhynchia			attenuata	3.82272
8.4	1	Quadratirhynchia			attenuata	3.8275
8.4	1	Quadratirhynchia			attenuata	3.8378
8.4	1	Quadratirhynchia			attenuata	3.87504
8.4	1	Quadratirhynchia			attenuata	3.91834
8.4	1	Quadratirhynchia			attenuata	3.93054
8.4	1	Quadratirhynchia			attenuata	3.95345
8.4	1	Quadratirhynchia			attenuata	4.0304
8.4	1	Quadratirhynchia			attenuata	4.03358
8.4	1	Quadratirhynchia			attenuata	4.0399
8.4	1	Quadratirhynchia			attenuata	4.0424
8.4	1	Quadratirhynchia			attenuata	4.04849
8.4	1	Quadratirhynchia			attenuata	4.06464
8.4	1	Quadratirhynchia			attenuata	4.08306
8.4	1	Quadratirhynchia			attenuata	4.08316
8.4	1	Quadratirhynchia			attenuata	4.0899
8.4	1	Quadratirhynchia			attenuata	4.09984
8.4	1	Quadratirhynchia			attenuata	4.10837
8.4	1	Quadratirhynchia			attenuata	4.11863
8.4	1	Quadratirhynchia			attenuata	4.13152
8.4	1	Quadratirhynchia			attenuata	4.13311
8.4	1	Quadratirhynchia			attenuata	4.1496
8.4	1	Quadratirhynchia			attenuata	4.1685
8.4	1	Quadratirhynchia			attenuata	4.17392
8.4	1	Quadratirhynchia			attenuata	4.17948
8.4	1	Quadratirhynchia			attenuata	4.18643
8.4	1	Quadratirhynchia			attenuata	4.19727
8.4	1	Quadratirhynchia			attenuata	4.19991
8.4	1	Quadratirhynchia			attenuata	4.21648
8.4	1	Quadratirhynchia			attenuata	4.21721
8.4	1	Quadratirhynchia			attenuata	4.22766
8.4	1	Quadratirhynchia			attenuata	4.26666
8.4	1	Quadratirhynchia			attenuata	4.27768
8.4	1	Quadratirhynchia			attenuata	4.28089
8.4	1	Quadratirhynchia			attenuata	4.28493
8.4	1	Quadratirhynchia			attenuata	4.2883
8.4	1	Quadratirhynchia			attenuata	4.30726
8.4	1	Quadratirhynchia			attenuata	4.35583
8.4	1	Quadratirhynchia			attenuata	4.36396
8.4	1	Quadratirhynchia			attenuata	4.40761
8.4	1	Quadratirhynchia			attenuata	4.42275
8.4	1	Quadratirhynchia			attenuata	4.42896
8.4	1	Quadratirhynchia			attenuata	4.44056
8.4	1	Quadratirhynchia			attenuata	4.5667
8.4	1	Quadratirhynchia			attenuata	4.10269
8.4	1	Quadratirhynchia			attenuata	4.10269
8.4	1	Quadratirhynchia			attenuata	4.10269
8.4	1	Quadratirhynchia			attenuata	4.10269
8.4	1	Quadratirhynchia			attenuata	4.10269
8.4	1	Quadratirhynchia			attenuata	4.10269
8.4	1	Quadratirhynchia			attenuata	4.10269
8.4	1	Quadratirhynchia			attenuata	4.10269
8.4	1	Quadratirhynchia			attenuata	4.10269
8.4	1	Quadratirhynchia			attenuata	4.10269
8.4	1	Quadratirhynchia			attenuata	4.10269
8.4	1	Quadratirhynchia			attenuata	4.10269
8.4	1	Quadratirhynchia			attenuata	4.10269
8.4	1	Quadratirhynchia			attenuata	4.10269
8.4	1	Quadratirhynchia			attenuata	4.10269
8.4	1	Quadratirhynchia			attenuata	4.10269
8.4	1	Quadratirhynchia			attenuata	4.10269
8.4	1	Quadratirhynchia			attenuata	4.10269
8.4	1	Quadratirhynchia			attenuata	4.10269
8.4	1	Quadratirhynchia			attenuata	4.10269
8.4	1	Quadratirhynchia			attenuata	4.10269
8.4	1	Quadratirhynchia			attenuata	4.10269
8.4	1	Quadratirhynchia			attenuata	4.10269
8.4	1	Quadratirhynchia			attenuata	4.10269
8.4	1	Quadratirhynchia			attenuata	4.10269
8.4	1	Quadratirhynchia			attenuata	4.10269
8.4	1	Quadratirhynchia			attenuata	4.10269
8.4	1	Quadratirhynchia			attenuata	4.10269
8.4	1	Quadratirhynchia			attenuata	4.10269
8.4	1	Quadratirhynchia			attenuata	4.10269
8.4	1	Quadratirhynchia			attenuata	4.10269
8.4	2	Camptonectes	Camptonectes		auritus	0.0687518
8.4	2	Camptonectes	Camptonectes		auritus	1.9255
8.4	2	Camptonectes	Camptonectes		auritus	2.97196
8.4	2	Camptonectes	Camptonectes		auritus	2.99093
8.4	2	Camptonectes	Camptonectes		auritus	3.10082
8.4	2	Camptonectes	Camptonectes		auritus	3.17772
8.4	2	Camptonectes	Camptonectes		auritus	3.27768
8.4	2	Camptonectes	Camptonectes		auritus	3.90609
8.4	2	Camptonectes	Camptonectes		subulatus	3.76126
8.4	2	Grammatodon	Grammatodon		concinnus	3.3933
8.4	2	Gryphaea	Gryphaea	cf.	dumortieri	4.23868
8.4	2	Inoperna			sowerbiana	4.4993
8.4	2	Liostrea			sp.	2.48174
8.4	2	Liostrea			sp.	2.52916
8.4	2	Liostrea			sp.	2.95884
8.4	2	Liostrea			sp.	3.03841
8.4	2	Liostrea			sp.	3.29188
8.4	2	Liostrea			sp.	2.90058
8.4	2	Liostrea			sp.	2.90058
8.4	2	Liostrea			sp.	2.90058
8.4	2	Nicaniella			voltzi	2.83621
8.4	2	Parvamussium			pumilum	3.73233
8.4	2	Parvamussium			pumilum	3.48537
8.4	2	Pinna		cf.	folium	3.73787
8.4	2	Pinna		cf.	folium	3.76178
8.4	2	Pinna		cf.	folium	4.85048
8.4	2	Pinna		cf.	folium	4.21981
8.4	2	Pleuromya			uniformis	4.48433
8.4	2	Pleuromya			uniformis	4.2986
8.4	2	Harpax			auricola	3.7539
8.4	2	Protocardia	Protocardia		striatula	2.27422
8.4	2	Pseudopecten	Pseudopecten		dentatus	3.78112
8.7	1	Soaresirhynchia			bouchardi	2.93469
8.7	1	Soaresirhynchia			bouchardi	3.06299
8.7	1	Soaresirhynchia			bouchardi	3.41238
8.7	1	Soaresirhynchia			bouchardi	3.67291
8.7	1	Soaresirhynchia			bouchardi	3.67291
8.7	1	Soaresirhynchia			bouchardi	3.67291
8.7	1	Soaresirhynchia			bouchardi	3.67291
8.7	1	Soaresirhynchia			bouchardi	3.67291
8.7	1	Soaresirhynchia			bouchardi	3.67291
8.7	1	Soaresirhynchia			bouchardi	3.67291
8.7	1	Soaresirhynchia			bouchardi	3.67291
8.7	1	Soaresirhynchia			bouchardi	3.67291
8.7	2	Camptonectes	Camptonectes		auritus	2.22081
8.7	2	Camptonectes	Camptonectes		auritus	2.54712
8.7	2	Camptonectes	Camptonectes		auritus	3.02656
8.7	2	Camptonectes	Camptonectes		auritus	3.13713
8.7	2	Camptonectes	Camptonectes		auritus	2.78112
8.7	2	Camptonectes	Camptonectes		auritus	2.78112
8.7	2	Camptonectes	Camptonectes		auritus	2.78112
8.7	2	Camptonectes	Camptonectes		auritus	2.78112
8.7	2	Camptonectes	Camptonectes		subulatus	3.25832
8.7	2	Camptonectes	Camptonectes		subulatus	3.40432
8.7	2	Gryphaea	Gryphaea	cf.	dumortieri	2.84115
8.7	2	Parvamussium			pumilum	3.14289
8.7	2	Parvamussium			pumilum	3.18272
8.7	2	Parvamussium			pumilum	3.42275
8.7	2	Pinna		cf.	folium	4.37815
8.7	2	Pinna		cf.	folium	4.37815
8.7	2	Pinna		cf.	folium	4.37815
8.7	2	Pinna		cf.	folium	4.37815
8.7	2	Pinna		cf.	folium	4.37815
8.7	2	Pleuromya			uniformis	3.65226
8.9	1	Soaresirhynchia			bouchardi	2.76538
8.9	1	Soaresirhynchia			bouchardi	3.32077
8.9	1	Soaresirhynchia			bouchardi	3.32186
8.9	1	Soaresirhynchia			bouchardi	3.34044
8.9	1	Soaresirhynchia			bouchardi	3.39055
8.9	1	Soaresirhynchia			bouchardi	3.40541
8.9	1	Soaresirhynchia			bouchardi	3.41277
8.9	1	Soaresirhynchia			bouchardi	3.47884
8.9	1	Soaresirhynchia			bouchardi	3.52753
8.9	1	Soaresirhynchia			bouchardi	3.5297
8.9	1	Soaresirhynchia			bouchardi	3.54654
8.9	1	Soaresirhynchia			bouchardi	3.56577
8.9	1	Soaresirhynchia			bouchardi	3.57284
8.9	1	Soaresirhynchia			bouchardi	3.57609
8.9	1	Soaresirhynchia			bouchardi	3.58491
8.9	1	Soaresirhynchia			bouchardi	3.61441
8.9	1	Soaresirhynchia			bouchardi	3.64367
8.9	1	Soaresirhynchia			bouchardi	3.69487
8.9	1	Soaresirhynchia			bouchardi	3.69487
8.9	1	Soaresirhynchia			bouchardi	3.70291
8.9	1	Soaresirhynchia			bouchardi	3.70359
8.9	1	Soaresirhynchia			bouchardi	3.70546
8.9	1	Soaresirhynchia			bouchardi	3.72043
8.9	1	Soaresirhynchia			bouchardi	3.73876
8.9	1	Soaresirhynchia			bouchardi	3.74785
8.9	1	Soaresirhynchia			bouchardi	3.74873
8.9	1	Soaresirhynchia			bouchardi	3.76013
8.9	1	Soaresirhynchia			bouchardi	3.77059
8.9	1	Soaresirhynchia			bouchardi	3.77074
8.9	1	Soaresirhynchia			bouchardi	3.7802
8.9	1	Soaresirhynchia			bouchardi	3.78762
8.9	1	Soaresirhynchia			bouchardi	3.80063
8.9	1	Soaresirhynchia			bouchardi	3.81044
8.9	1	Soaresirhynchia			bouchardi	3.82492
8.9	1	Soaresirhynchia			bouchardi	3.85712
8.9	1	Soaresirhynchia			bouchardi	3.85784
8.9	1	Soaresirhynchia			bouchardi	3.86192
8.9	1	Soaresirhynchia			bouchardi	3.86273
8.9	1	Soaresirhynchia			bouchardi	3.88263
8.9	1	Soaresirhynchia			bouchardi	3.887
8.9	1	Soaresirhynchia			bouchardi	3.91635
8.9	1	Soaresirhynchia			bouchardi	3.92487
8.9	1	Soaresirhynchia			bouchardi	3.92899
8.9	1	Soaresirhynchia			bouchardi	3.9337
8.9	1	Soaresirhynchia			bouchardi	3.97258
8.9	1	Soaresirhynchia			bouchardi	3.98606
8.9	1	Soaresirhynchia			bouchardi	3.98864
8.9	1	Soaresirhynchia			bouchardi	3.99084
8.9	1	Soaresirhynchia			bouchardi	3.99718
8.9	1	Soaresirhynchia			bouchardi	4.01875
8.9	1	Soaresirhynchia			bouchardi	4.02506
8.9	1	Soaresirhynchia			bouchardi	4.02588
8.9	1	Soaresirhynchia			bouchardi	4.05183
8.9	1	Soaresirhynchia			bouchardi	4.06136
8.9	1	Soaresirhynchia			bouchardi	4.08496
8.9	1	Soaresirhynchia			bouchardi	4.08496
8.9	1	Soaresirhynchia			bouchardi	4.08724
8.9	1	Soaresirhynchia			bouchardi	4.0957
8.9	1	Soaresirhynchia			bouchardi	4.1126
8.9	1	Soaresirhynchia			bouchardi	4.11686
8.9	1	Soaresirhynchia			bouchardi	4.12042
8.9	1	Soaresirhynchia			bouchardi	4.12092
8.9	1	Soaresirhynchia			bouchardi	4.14235
8.9	1	Soaresirhynchia			bouchardi	4.1442
8.9	1	Soaresirhynchia			bouchardi	4.1451
8.9	1	Soaresirhynchia			bouchardi	4.14616
8.9	1	Soaresirhynchia			bouchardi	4.15371
8.9	1	Soaresirhynchia			bouchardi	4.15381
8.9	1	Soaresirhynchia			bouchardi	4.15621
8.9	1	Soaresirhynchia			bouchardi	4.16187
8.9	1	Soaresirhynchia			bouchardi	4.22395
8.9	1	Soaresirhynchia			bouchardi	4.5667
8.9	1	Soaresirhynchia			bouchardi	3.86484
8.9	1	Soaresirhynchia			bouchardi	3.86484
8.9	1	Soaresirhynchia			bouchardi	3.86484
8.9	1	Soaresirhynchia			bouchardi	3.86484
8.9	1	Soaresirhynchia			bouchardi	3.86484
8.9	1	Soaresirhynchia			bouchardi	3.86484
8.9	1	Soaresirhynchia			bouchardi	3.86484
8.9	1	Soaresirhynchia			bouchardi	3.86484
8.9	1	Soaresirhynchia			bouchardi	3.86484
8.9	1	Soaresirhynchia			bouchardi	3.86484
8.9	1	Soaresirhynchia			bouchardi	3.86484
8.9	1	Soaresirhynchia			bouchardi	3.86484
8.9	1	Soaresirhynchia			bouchardi	3.86484
8.9	1	Soaresirhynchia			bouchardi	3.86484
8.9	1	Soaresirhynchia			bouchardi	3.86484
8.9	1	Soaresirhynchia			bouchardi	3.86484
8.9	1	Soaresirhynchia			bouchardi	3.86484
8.9	1	Soaresirhynchia			bouchardi	3.86484
8.9	1	Soaresirhynchia			bouchardi	3.86484
8.9	1	Soaresirhynchia			bouchardi	3.86484
8.9	1	Soaresirhynchia			bouchardi	3.86484
8.9	1	Soaresirhynchia			bouchardi	3.86484
8.9	1	Soaresirhynchia			bouchardi	3.86484
8.9	1	Soaresirhynchia			bouchardi	3.86484
8.9	1	Soaresirhynchia			bouchardi	3.86484
8.9	1	Soaresirhynchia			bouchardi	3.86484
8.9	1	Soaresirhynchia			bouchardi	3.86484
8.9	1	Soaresirhynchia			bouchardi	3.86484
8.9	1	Soaresirhynchia			bouchardi	3.86484
8.9	1	Soaresirhynchia			bouchardi	3.86484
8.9	1	Soaresirhynchia			bouchardi	3.86484
8.9	1	Soaresirhynchia			bouchardi	3.86484
8.9	1	Soaresirhynchia			bouchardi	3.86484
8.9	1	Soaresirhynchia			bouchardi	3.86484
8.9	1	Soaresirhynchia			bouchardi	3.86484
8.9	1	Soaresirhynchia			bouchardi	3.86484
8.9	1	Soaresirhynchia			bouchardi	3.86484
8.9	1	Soaresirhynchia			bouchardi	3.86484
8.9	1	Soaresirhynchia			bouchardi	3.86484
8.9	1	Soaresirhynchia			bouchardi	3.86484
8.9	1	Soaresirhynchia			bouchardi	3.86484
8.9	1	Soaresirhynchia			bouchardi	3.86484
8.9	1	Soaresirhynchia			bouchardi	3.86484
8.9	1	Soaresirhynchia			bouchardi	3.86484
8.9	1	Soaresirhynchia			bouchardi	3.86484
8.9	1	Soaresirhynchia			bouchardi	3.86484
8.9	1	Soaresirhynchia			bouchardi	3.86484
8.9	1	Soaresirhynchia			bouchardi	3.86484
8.9	1	Soaresirhynchia			bouchardi	3.86484
8.9	1	Soaresirhynchia			bouchardi	3.86484
8.9	1	Soaresirhynchia			bouchardi	3.86484
8.9	1	Soaresirhynchia			bouchardi	3.86484
8.9	1	Soaresirhynchia			bouchardi	3.86484
8.9	1	Soaresirhynchia			bouchardi	3.86484
8.9	1	Soaresirhynchia			bouchardi	3.86484
8.9	1	Soaresirhynchia			bouchardi	3.86484
8.9	1	Soaresirhynchia			bouchardi	3.86484
8.9	1	Soaresirhynchia			bouchardi	3.86484
8.9	1	Soaresirhynchia			bouchardi	3.86484
8.9	1	Soaresirhynchia			bouchardi	3.86484
8.9	1	Soaresirhynchia			bouchardi	3.86484
8.9	1	Soaresirhynchia			bouchardi	3.86484
8.9	1	Soaresirhynchia			bouchardi	3.86484
8.9	1	Soaresirhynchia			bouchardi	3.86484
8.9	1	Soaresirhynchia		aff.	flamandi	3.70588
8.9	2	Entolium			corneolum	2.54838
8.9	2	Entolium			corneolum	2.7223
8.9	2	Entolium			corneolum	3.03562
8.9	2	Entolium			corneolum	3.22445
8.9	2	Entolium			corneolum	2.90676
8.9	2	Entolium			corneolum	2.90676
8.9	2	Gryphaea	Gryphaea	cf.	dumortieri	2.8645
8.9	2	Gryphaea	Gryphaea	cf.	dumortieri	3.37898
8.9	2	Gryphaea	Gryphaea	cf.	dumortieri	3.65658
8.9	2	Gryphaea	Gryphaea	cf.	dumortieri	3.92487
8.9	2	Gryphaea	Gryphaea	cf.	dumortieri	3.9724
8.9	2	Gryphaea	Gryphaea	cf.	dumortieri	4.12619
8.9	2	Gryphaea	Gryphaea	cf.	dumortieri	4.51215
8.9	2	Gryphaea	Gryphaea	cf.	dumortieri	3.64007
8.9	2	Gryphaea	Gryphaea	cf.	dumortieri	3.64007
8.9	2	Gryphaea	Gryphaea	cf.	dumortieri	3.64007
8.9	2	Gryphaea	Gryphaea	cf.	dumortieri	3.64007
8.9	2	Gryphaea	Gryphaea	cf.	dumortieri	3.64007
8.9	2	Gryphaea	Gryphaea	cf.	dumortieri	3.64007
8.9	2	Gryphaea	Gryphaea	cf.	dumortieri	3.64007
8.9	2	Gryphaea	Gryphaea	cf.	dumortieri	3.64007
8.9	2	Gryphaea	Gryphaea	cf.	dumortieri	3.64007
8.9	2	Gryphaea	Gryphaea	cf.	dumortieri	3.64007
8.9	2	Gryphaea	Gryphaea	cf.	dumortieri	3.64007
8.9	2	Gryphaea	Gryphaea	cf.	dumortieri	3.64007
8.9	2	Gryphaea	Gryphaea	cf.	dumortieri	3.64007
8.9	2	Parvamussium			pumilum	3.05311
8.9	2	Parvamussium			pumilum	3.72926
8.9	2	Parvamussium			pumilum	3.2592
8.9	2	Parvamussium			pumilum	3.2592
8.9	2	Parvamussium			pumilum	3.2592
8.9	2	Parvamussium			pumilum	3.2592
8.9	2	Parvamussium			pumilum	3.2592
8.9	2	Pinna		cf.	folium	4.37815
8.9	2	Pinna		cf.	folium	4.37815
8.9	2	Pinna		cf.	folium	4.37815
8.9	2	Harpax			auricola	3.801
8.9	2	Harpax			auricola	3.801
8.9	2	Harpax			auricola	3.801
8.9	2	Harpax			spinosa	2.54203
8.9	2	Harpax			spinosa	2.6427
8.9	2	Harpax			spinosa	2.88634
8.9	2	Protocardia	Protocardia		striatula	3.57893
8.9	2	Protocardia	Protocardia		striatula	4.973
8.9	2	Pseudolimea			duplicata	2.744
8.9	2	Pseudolimea			duplicata	2.81898
9.4	1	Soaresirhynchia			bouchardi	2.26491
9.4	1	Soaresirhynchia			bouchardi	2.3396
9.4	1	Soaresirhynchia			bouchardi	2.60862
9.4	1	Soaresirhynchia			bouchardi	2.85918
9.4	1	Soaresirhynchia			bouchardi	3.06536
9.4	1	Soaresirhynchia			bouchardi	3.25215
9.4	1	Soaresirhynchia			bouchardi	3.27607
9.4	1	Soaresirhynchia			bouchardi	3.2831
9.4	1	Soaresirhynchia			bouchardi	3.32186
9.4	1	Soaresirhynchia			bouchardi	3.33451
9.4	1	Soaresirhynchia			bouchardi	3.37114
9.4	1	Soaresirhynchia			bouchardi	3.37141
9.4	1	Soaresirhynchia			bouchardi	3.38409
9.4	1	Soaresirhynchia			bouchardi	3.40496
9.4	1	Soaresirhynchia			bouchardi	3.40574
9.4	1	Soaresirhynchia			bouchardi	3.44199
9.4	1	Soaresirhynchia			bouchardi	3.45345
9.4	1	Soaresirhynchia			bouchardi	3.46584
9.4	1	Soaresirhynchia			bouchardi	3.47652
9.4	1	Soaresirhynchia			bouchardi	3.47884
9.4	1	Soaresirhynchia			bouchardi	3.49463
9.4	1	Soaresirhynchia			bouchardi	3.49684
9.4	1	Soaresirhynchia			bouchardi	3.50421
9.4	1	Soaresirhynchia			bouchardi	3.50449
9.4	1	Soaresirhynchia			bouchardi	3.51091
9.4	1	Soaresirhynchia			bouchardi	3.51096
9.4	1	Soaresirhynchia			bouchardi	3.51279
9.4	1	Soaresirhynchia			bouchardi	3.5297
9.4	1	Soaresirhynchia			bouchardi	3.54118
9.4	1	Soaresirhynchia			bouchardi	3.54214
9.4	1	Soaresirhynchia			bouchardi	3.56967
9.4	1	Soaresirhynchia			bouchardi	3.57284
9.4	1	Soaresirhynchia			bouchardi	3.59085
9.4	1	Soaresirhynchia			bouchardi	3.59689
9.4	1	Soaresirhynchia			bouchardi	3.59694
9.4	1	Soaresirhynchia			bouchardi	3.62586
9.4	1	Soaresirhynchia			bouchardi	3.63713
9.4	1	Soaresirhynchia			bouchardi	3.64367
9.4	1	Soaresirhynchia			bouchardi	3.64869
9.4	1	Soaresirhynchia			bouchardi	3.65371
9.4	1	Soaresirhynchia			bouchardi	3.6597
9.4	1	Soaresirhynchia			bouchardi	3.66029
9.4	1	Soaresirhynchia			bouchardi	3.66105
9.4	1	Soaresirhynchia			bouchardi	3.67108
9.4	1	Soaresirhynchia			bouchardi	3.67215
9.4	1	Soaresirhynchia			bouchardi	3.67215
9.4	1	Soaresirhynchia			bouchardi	3.67525
9.4	1	Soaresirhynchia			bouchardi	3.67737
9.4	1	Soaresirhynchia			bouchardi	3.67768
9.4	1	Soaresirhynchia			bouchardi	3.68369
9.4	1	Soaresirhynchia			bouchardi	3.68891
9.4	1	Soaresirhynchia			bouchardi	3.69012
9.4	1	Soaresirhynchia			bouchardi	3.69487
9.4	1	Soaresirhynchia			bouchardi	3.69526
9.4	1	Soaresirhynchia			bouchardi	3.69775
9.4	1	Soaresirhynchia			bouchardi	3.70588
9.4	1	Soaresirhynchia			bouchardi	3.7088
9.4	1	Soaresirhynchia			bouchardi	3.71648
9.4	1	Soaresirhynchia			bouchardi	3.72561
9.4	1	Soaresirhynchia			bouchardi	3.72783
9.4	1	Soaresirhynchia			bouchardi	3.73074
9.4	1	Soaresirhynchia			bouchardi	3.73868
9.4	1	Soaresirhynchia			bouchardi	3.74219
9.4	1	Soaresirhynchia			bouchardi	3.74416
9.4	1	Soaresirhynchia			bouchardi	3.74873
9.4	1	Soaresirhynchia			bouchardi	3.75295
9.4	1	Soaresirhynchia			bouchardi	3.75473
9.4	1	Soaresirhynchia			bouchardi	3.75785
9.4	1	Soaresirhynchia			bouchardi	3.75903
9.4	1	Soaresirhynchia			bouchardi	3.76456
9.4	1	Soaresirhynchia			bouchardi	3.76491
9.4	1	Soaresirhynchia			bouchardi	3.76553
9.4	1	Soaresirhynchia			bouchardi	3.76569
9.4	1	Soaresirhynchia			bouchardi	3.76803
9.4	1	Soaresirhynchia			bouchardi	3.77074
9.4	1	Soaresirhynchia			bouchardi	3.77472
9.4	1	Soaresirhynchia			bouchardi	3.77595
9.4	1	Soaresirhynchia			bouchardi	3.78565
9.4	1	Soaresirhynchia			bouchardi	3.78565
9.4	1	Soaresirhynchia			bouchardi	3.79158
9.4	1	Soaresirhynchia			bouchardi	3.79642
9.4	1	Soaresirhynchia			bouchardi	3.79668
9.4	1	Soaresirhynchia			bouchardi	3.79686
9.4	1	Soaresirhynchia			bouchardi	3.80643
9.4	1	Soaresirhynchia			bouchardi	3.80721
9.4	1	Soaresirhynchia			bouchardi	3.81176
9.4	1	Soaresirhynchia			bouchardi	3.81249
9.4	1	Soaresirhynchia			bouchardi	3.81399
9.4	1	Soaresirhynchia			bouchardi	3.83245
9.4	1	Soaresirhynchia			bouchardi	3.83267
9.4	1	Soaresirhynchia			bouchardi	3.83288
9.4	1	Soaresirhynchia			bouchardi	3.83763
9.4	1	Soaresirhynchia			bouchardi	3.83833
9.4	1	Soaresirhynchia			bouchardi	3.84744
9.4	1	Soaresirhynchia			bouchardi	3.85154
9.4	1	Soaresirhynchia			bouchardi	3.85712
9.4	1	Soaresirhynchia			bouchardi	3.8645
9.4	1	Soaresirhynchia			bouchardi	3.8914
9.4	1	Soaresirhynchia			bouchardi	3.91168
9.4	1	Soaresirhynchia			bouchardi	3.91777
9.4	1	Soaresirhynchia			bouchardi	3.94239
9.4	1	Soaresirhynchia			bouchardi	3.94437
9.4	1	Soaresirhynchia			bouchardi	3.94862
9.4	1	Soaresirhynchia			bouchardi	3.9491
9.4	1	Soaresirhynchia			bouchardi	3.95272
9.4	1	Soaresirhynchia			bouchardi	3.95345
9.4	1	Soaresirhynchia			bouchardi	3.96344
9.4	1	Soaresirhynchia			bouchardi	3.96802
9.4	1	Soaresirhynchia			bouchardi	4.04585
9.4	1	Soaresirhynchia			bouchardi	4.04796
9.4	1	Soaresirhynchia			bouchardi	4.07771
9.4	1	Soaresirhynchia			bouchardi	4.08291
9.4	1	Soaresirhynchia			bouchardi	3.6768
9.4	1	Soaresirhynchia			bouchardi	3.6768
9.4	1	Soaresirhynchia			bouchardi	3.6768
9.4	1	Soaresirhynchia			bouchardi	3.6768
9.4	1	Soaresirhynchia			bouchardi	3.6768
9.4	1	Soaresirhynchia			bouchardi	3.6768
9.4	1	Soaresirhynchia			bouchardi	3.6768
[truncated: 1,434 more rows]

## Sheet: Legend
		Legend
		Group	1	Brachiopod
			2	Bivalve
